# Supplementary material for: Icotrokinra induces early and sustained pharmacodynamic responses in phase IIb study of patients with moderate-to-severe psoriasis
Source: JCI Insight. 2025 Dec 22;10(24):e193563. doi: 10.1172/jci.insight.193563 (PMC12890502; doi:10.1172/jci.insight.193563)
Supplement: Supporting data values [file jciinsight-10-193563-s012.xlsx]

## Sheet: Fig. 2A - IL17A
TIMEPOINT	TRT01A	TRT02A	y	lower.CL	upper.CL	p.value vs BL	p.value vs PBO (interaction)	p.value vs 100mgBID (interaction)	TRT02A.pt
Week 0	PLACEBO	PLACEBO	0	0	0	NA	NA	NA	Placebo
Week 2	PLACEBO	PLACEBO	0.124564	-0.178478	0.427606	1	NA	NA	Placebo
Week 4	PLACEBO	PLACEBO	0.0716229	-0.23444	0.377686	1	NA	NA	Placebo
Week 8	PLACEBO	PLACEBO	-0.245013	-0.561625	0.0715991	0.999999	NA	NA	Placebo
Week 12	PLACEBO	PLACEBO	0.0705273	-0.251615	0.39267	1	NA	NA	Placebo
Week 16	PLACEBO	JNJ-77242113 100 MG QD	-0.147864	-0.467278	0.171549	1	NA	NA	Placebo
Week 16	PLACEBO	JNJ-77242113 100 MG QD	-0.147864	NA	NA	1	NA	NA	Placebo100mgQD
Week 40	PLACEBO	JNJ-77242113 100 MG QD	-0.987896	-1.32621	-0.649583	1.37e-05	NA	NA	Placebo100mgQD
Week 52	PLACEBO	JNJ-77242113 100 MG QD	-0.97418	-1.31249	-0.635867	2.15e-05	NA	NA	Placebo100mgQD
Week 0	JNJ-77242113 25 MG QD	JNJ-77242113 25 MG QD	0	0	0	NA	NA	NA	25mgQD
Week 2	JNJ-77242113 25 MG QD	JNJ-77242113 25 MG QD	-0.178704	-0.48943	0.132022	1	0.171048	0.438388	25mgQD
Week 4	JNJ-77242113 25 MG QD	JNJ-77242113 25 MG QD	-0.333849	-0.644297	-0.0234018	0.996191	0.0685034	0.173409	25mgQD
Week 8	JNJ-77242113 25 MG QD	JNJ-77242113 25 MG QD	-0.546404	-0.859689	-0.233119	0.271246	0.184956	0.0747127	25mgQD
Week 12	JNJ-77242113 25 MG QD	JNJ-77242113 25 MG QD	-0.882203	-1.2008	-0.563603	7.11e-05	3.97e-05	0.337602	25mgQD
Week 16	JNJ-77242113 25 MG QD	JNJ-77242113 25 MG QD	-0.698026	-1.02214	-0.373906	0.0205572	0.0179306	0.149636	25mgQD
Week 40	JNJ-77242113 25 MG QD	JNJ-77242113 25 MG QD	-0.671329	-1.0193	-0.323354	0.0979111	0.201282	0.249816	25mgQD
Week 52	JNJ-77242113 25 MG QD	JNJ-77242113 25 MG QD	-0.777145	-1.12512	-0.42917	0.0109667	0.426313	0.25744	25mgQD
Week 0	JNJ-77242113 50 MG QD	JNJ-77242113 50 MG QD	0	0	0	NA	NA	NA	50mgQD
Week 2	JNJ-77242113 50 MG QD	JNJ-77242113 50 MG QD	-0.283278	-0.591551	0.0249949	0.999892	0.0646239	0.755887	50mgQD
Week 4	JNJ-77242113 50 MG QD	JNJ-77242113 50 MG QD	-0.45827	-0.766543	-0.149997	0.683562	0.0169309	0.416452	50mgQD
Week 8	JNJ-77242113 50 MG QD	JNJ-77242113 50 MG QD	-0.61916	-0.929886	-0.308434	0.0651363	0.0985221	0.142588	50mgQD
Week 12	JNJ-77242113 50 MG QD	JNJ-77242113 50 MG QD	-0.785746	-1.10132	-0.470174	0.0011583	0.000205146	0.16579	50mgQD
Week 16	JNJ-77242113 50 MG QD	JNJ-77242113 50 MG QD	-0.900852	-1.21401	-0.587688	2.22e-05	0.000991621	0.565707	50mgQD
Week 40	JNJ-77242113 50 MG QD	JNJ-77242113 50 MG QD	-0.790653	-1.11703	-0.464273	0.00215766	0.410982	0.493994	50mgQD
Week 52	JNJ-77242113 50 MG QD	JNJ-77242113 50 MG QD	-0.795227	-1.12457	-0.465887	0.00231721	0.457667	0.276236	50mgQD
Week 0	JNJ-77242113 25 MG BID	JNJ-77242113 25 MG BID	0	0	0	NA	NA	NA	25mgBID
Week 2	JNJ-77242113 25 MG BID	JNJ-77242113 25 MG BID	-0.314245	-0.622518	-0.00597166	0.998748	0.0468141	0.863	25mgBID
Week 4	JNJ-77242113 25 MG BID	JNJ-77242113 25 MG BID	-0.608259	-0.916532	-0.299986	0.0740597	0.00219609	0.884637	25mgBID
Week 8	JNJ-77242113 25 MG BID	JNJ-77242113 25 MG BID	-0.806088	-1.11436	-0.497815	0.000346233	0.0129314	0.523849	25mgBID
Week 12	JNJ-77242113 25 MG BID	JNJ-77242113 25 MG BID	-1.09652	-1.40944	-0.783601	1.06e-08	3.96e-07	0.980299	25mgBID
Week 16	JNJ-77242113 25 MG BID	JNJ-77242113 25 MG BID	-0.841254	-1.15417	-0.528336	0.000164701	0.00241134	0.402733	25mgBID
Week 40	JNJ-77242113 25 MG BID	JNJ-77242113 25 MG BID	-0.75657	-1.09238	-0.420759	0.00934471	0.341676	0.414212	25mgBID
Week 52	JNJ-77242113 25 MG BID	JNJ-77242113 25 MG BID	-1.08605	-1.42909	-0.743004	7.83e-07	0.649119	0.888701	25mgBID
Week 0	JNJ-77242113 100 MG QD	JNJ-77242113 100 MG QD	0	0	0	NA	NA	NA	100mgQD
Week 2	JNJ-77242113 100 MG QD	JNJ-77242113 100 MG QD	-0.134036	-0.440712	0.17264	1	0.239935	0.327117	100mgQD
Week 4	JNJ-77242113 100 MG QD	JNJ-77242113 100 MG QD	-0.595339	-0.89992	-0.290758	0.0834518	0.00250743	0.838514	100mgQD
Week 8	JNJ-77242113 100 MG QD	JNJ-77242113 100 MG QD	-0.779034	-1.08571	-0.472357	0.000718081	0.0176929	0.447139	100mgQD
Week 12	JNJ-77242113 100 MG QD	JNJ-77242113 100 MG QD	-0.891121	-1.1978	-0.584445	1.61e-05	2.39e-05	0.348499	100mgQD
Week 16	JNJ-77242113 100 MG QD	JNJ-77242113 100 MG QD	-0.775601	-1.08236	-0.468839	0.000804887	0.0055333	0.255774	100mgQD
Week 40	JNJ-77242113 100 MG QD	JNJ-77242113 100 MG QD	-0.932697	-1.25731	-0.608083	2.31e-05	0.81754	0.9343	100mgQD
Week 52	JNJ-77242113 100 MG QD	JNJ-77242113 100 MG QD	-0.649964	-0.977594	-0.322335	0.069034	0.177437	0.0876261	100mgQD
Week 0	JNJ-77242113 100 MG BID	JNJ-77242113 100 MG BID	0	0	0	NA	NA	NA	100mgBID
Week 2	JNJ-77242113 100 MG BID	JNJ-77242113 100 MG BID	-0.352872	-0.664975	-0.0407697	0.990199	0.0316248	NA	100mgBID
Week 4	JNJ-77242113 100 MG BID	JNJ-77242113 100 MG BID	-0.640858	-0.955217	-0.326499	0.0476393	0.00148777	NA	100mgBID
Week 8	JNJ-77242113 100 MG BID	JNJ-77242113 100 MG BID	-0.948787	-1.26089	-0.636684	3.49e-06	0.00195297	NA	100mgBID
Week 12	JNJ-77242113 100 MG BID	JNJ-77242113 100 MG BID	-1.10213	-1.41906	-0.785204	1.51e-08	4.11e-07	NA	100mgBID
Week 16	JNJ-77242113 100 MG BID	JNJ-77242113 100 MG BID	-1.03146	-1.34845	-0.714479	2.66e-07	0.000123753	NA	100mgBID
Week 40	JNJ-77242113 100 MG BID	JNJ-77242113 100 MG BID	-0.952102	-1.27985	-0.624355	1.62e-05	0.881621	NA	100mgBID
Week 52	JNJ-77242113 100 MG BID	JNJ-77242113 100 MG BID	-1.05231	-1.37718	-0.727436	3.19e-07	0.744115	NA	100mgBID

## Sheet: Fig. 2B - IL17F
TIMEPOINT	TRT01A	TRT02A	y	lower.CL	upper.CL	p.value vs BL	p.value vs PBO (interaction)	p.value vs 100mgBID (interaction)	TRT02A.pt
Week 0	PLACEBO	PLACEBO	0	0	0	NA	NA	NA	Placebo
Week 2	PLACEBO	PLACEBO	0.0970592	-0.266819	0.460937	1	NA	NA	Placebo
Week 4	PLACEBO	PLACEBO	-0.202852	-0.565106	0.159402	1	NA	NA	Placebo
Week 8	PLACEBO	PLACEBO	-0.0973681	-0.475214	0.280478	1	NA	NA	Placebo
Week 12	PLACEBO	PLACEBO	-0.224808	-0.60618	0.156564	1	NA	NA	Placebo
Week 16	PLACEBO	JNJ-77242113 100 MG QD	-0.248163	-0.626244	0.129918	1	NA	NA	Placebo
Week 16	PLACEBO	JNJ-77242113 100 MG QD	-0.248163	NA	NA	1	NA	NA	Placebo100mgQD
Week 40	PLACEBO	JNJ-77242113 100 MG QD	-1.14809	-1.55773	-0.738455	4.98e-05	NA	NA	Placebo100mgQD
Week 52	PLACEBO	JNJ-77242113 100 MG QD	-1.38936	-1.79427	-0.984447	2.8e-08	NA	NA	Placebo100mgQD
Week 0	JNJ-77242113 25 MG QD	JNJ-77242113 25 MG QD	0	0	0	NA	NA	NA	25mgQD
Week 2	JNJ-77242113 25 MG QD	JNJ-77242113 25 MG QD	-0.231548	-0.60201	0.138913	1	0.215052	0.89012	25mgQD
Week 4	JNJ-77242113 25 MG QD	JNJ-77242113 25 MG QD	-0.0539574	-0.426769	0.318854	1	0.574605	0.0328506	25mgQD
Week 8	JNJ-77242113 25 MG QD	JNJ-77242113 25 MG QD	-0.571388	-0.947704	-0.195072	0.630616	0.0816777	0.00443928	25mgQD
Week 12	JNJ-77242113 25 MG QD	JNJ-77242113 25 MG QD	-0.726422	-1.11629	-0.336549	0.145241	0.0716391	0.00895205	25mgQD
Week 16	JNJ-77242113 25 MG QD	JNJ-77242113 25 MG QD	-0.844637	-1.23465	-0.454624	0.0187563	0.0315371	0.0152878	25mgQD
Week 40	JNJ-77242113 25 MG QD	JNJ-77242113 25 MG QD	-0.675246	-1.09417	-0.256325	0.470821	0.113918	0.0182213	25mgQD
Week 52	JNJ-77242113 25 MG QD	JNJ-77242113 25 MG QD	-0.834175	-1.2531	-0.415254	0.0657749	0.0620013	0.0326454	25mgQD
Week 0	JNJ-77242113 50 MG QD	JNJ-77242113 50 MG QD	0	0	0	NA	NA	NA	50mgQD
Week 2	JNJ-77242113 50 MG QD	JNJ-77242113 50 MG QD	-0.605518	-0.975639	-0.235398	0.43083	0.00806047	0.208465	50mgQD
Week 4	JNJ-77242113 50 MG QD	JNJ-77242113 50 MG QD	-1.0761	-1.44622	-0.705976	1.59e-05	0.000972978	0.0944348	50mgQD
Week 8	JNJ-77242113 50 MG QD	JNJ-77242113 50 MG QD	-1.08126	-1.457	-0.705527	2.21e-05	0.000305668	0.333759	50mgQD
Week 12	JNJ-77242113 50 MG QD	JNJ-77242113 50 MG QD	-1.24927	-1.62803	-0.870506	1.54e-07	0.000194265	0.454767	50mgQD
Week 16	JNJ-77242113 50 MG QD	JNJ-77242113 50 MG QD	-1.51532	-1.89128	-1.13935	4.26e-12	3.48e-06	0.993695	50mgQD
Week 40	JNJ-77242113 50 MG QD	JNJ-77242113 50 MG QD	-1.40922	-1.80436	-1.01409	4.65e-09	0.368654	0.896652	50mgQD
Week 52	JNJ-77242113 50 MG QD	JNJ-77242113 50 MG QD	-1.22663	-1.62177	-0.8315	1.65e-06	0.573017	0.415374	50mgQD
Week 0	JNJ-77242113 25 MG BID	JNJ-77242113 25 MG BID	0	0	0	NA	NA	NA	25mgBID
Week 2	JNJ-77242113 25 MG BID	JNJ-77242113 25 MG BID	-0.533643	-0.901182	-0.166105	0.738345	0.0169654	0.320692	25mgBID
Week 4	JNJ-77242113 25 MG BID	JNJ-77242113 25 MG BID	-0.775842	-1.14338	-0.408303	0.0283762	0.0296942	0.579563	25mgBID
Week 8	JNJ-77242113 25 MG BID	JNJ-77242113 25 MG BID	-1.10512	-1.47523	-0.735001	6.55e-06	0.000195275	0.37612	25mgBID
Week 12	JNJ-77242113 25 MG BID	JNJ-77242113 25 MG BID	-1.22995	-1.60882	-0.851086	2.94e-07	0.000256261	0.41345	25mgBID
Week 16	JNJ-77242113 25 MG BID	JNJ-77242113 25 MG BID	-1.3307	-1.7037	-0.957694	4.58e-09	6.79e-05	0.490682	25mgBID
Week 40	JNJ-77242113 25 MG BID	JNJ-77242113 25 MG BID	-1.19316	-1.59661	-0.789707	9.06e-06	0.877923	0.536173	25mgBID
Week 52	JNJ-77242113 25 MG BID	JNJ-77242113 25 MG BID	-1.19828	-1.61569	-0.780866	2.38e-05	0.519662	0.374015	25mgBID
Week 0	JNJ-77242113 100 MG QD	JNJ-77242113 100 MG QD	0	0	0	NA	NA	NA	100mgQD
Week 2	JNJ-77242113 100 MG QD	JNJ-77242113 100 MG QD	-0.235007	-0.597977	0.127963	1	0.205589	0.899326	100mgQD
Week 4	JNJ-77242113 100 MG QD	JNJ-77242113 100 MG QD	-0.553664	-0.914154	-0.193175	0.600822	0.178692	0.77867	100mgQD
Week 8	JNJ-77242113 100 MG QD	JNJ-77242113 100 MG QD	-0.976074	-1.34163	-0.610516	0.000199166	0.00107754	0.169557	100mgQD
Week 12	JNJ-77242113 100 MG QD	JNJ-77242113 100 MG QD	-0.856733	-1.22509	-0.488374	0.00507491	0.0196257	0.0272425	100mgQD
Week 16	JNJ-77242113 100 MG QD	JNJ-77242113 100 MG QD	-1.07311	-1.43877	-0.707453	1.17e-05	0.00214992	0.0978879	100mgQD
Week 40	JNJ-77242113 100 MG QD	JNJ-77242113 100 MG QD	-1.20208	-1.58635	-0.817809	1.24e-06	0.850589	0.547111	100mgQD
Week 52	JNJ-77242113 100 MG QD	JNJ-77242113 100 MG QD	-1.01823	-1.40607	-0.63039	0.000312551	0.194714	0.11717	100mgQD
Week 0	JNJ-77242113 100 MG BID	JNJ-77242113 100 MG BID	0	0	0	NA	NA	NA	100mgBID
Week 2	JNJ-77242113 100 MG BID	JNJ-77242113 100 MG BID	-0.268565	-0.640676	0.103545	1	0.168745	NA	100mgBID
Week 4	JNJ-77242113 100 MG BID	JNJ-77242113 100 MG BID	-0.627969	-1.00008	-0.255859	0.350041	0.108825	NA	100mgBID
Week 8	JNJ-77242113 100 MG BID	JNJ-77242113 100 MG BID	-1.34282	-1.71692	-0.968725	3.4e-09	4.78e-06	NA	100mgBID
Week 12	JNJ-77242113 100 MG BID	JNJ-77242113 100 MG BID	-1.45414	-1.8349	-1.07338	1.35e-10	8.37e-06	NA	100mgBID
Week 16	JNJ-77242113 100 MG BID	JNJ-77242113 100 MG BID	-1.51746	-1.89538	-1.13955	5.77e-12	3.55e-06	NA	100mgBID
Week 40	JNJ-77242113 100 MG BID	JNJ-77242113 100 MG BID	-1.37205	-1.76999	-0.974115	2.25e-08	0.442234	NA	100mgBID
Week 52	JNJ-77242113 100 MG BID	JNJ-77242113 100 MG BID	-1.45661	-1.84387	-1.06934	3.11e-10	0.81405	NA	100mgBID

## Sheet: Fig. 2C - IL22
TIMEPOINT	TRT01A	TRT02A	y	lower.CL	upper.CL	p.value vs BL	p.value vs PBO (interaction)	p.value vs 100mgBID (interaction)	TRT02A.pt
Week 0	PLACEBO	PLACEBO	0	0	0	NA	NA	NA	Placebo
Week 2	PLACEBO	PLACEBO	0.153178	-0.164032	0.470388	1	NA	NA	Placebo
Week 4	PLACEBO	PLACEBO	0.197111	-0.123258	0.51748	1	NA	NA	Placebo
Week 8	PLACEBO	PLACEBO	0.12425	-0.207156	0.455656	1	NA	NA	Placebo
Week 12	PLACEBO	PLACEBO	0.175806	-0.161389	0.513	1	NA	NA	Placebo
Week 16	PLACEBO	JNJ-77242113 100 MG QD	-0.187055	-0.521393	0.147284	1	NA	NA	Placebo
Week 16	PLACEBO	JNJ-77242113 100 MG QD	-0.187055	NA	NA	1	NA	NA	Placebo100mgQD
Week 40	PLACEBO	JNJ-77242113 100 MG QD	-0.757106	-1.11122	-0.402987	0.0231478	NA	NA	Placebo100mgQD
Week 52	PLACEBO	JNJ-77242113 100 MG QD	-0.953559	-1.30768	-0.59944	0.000157477	NA	NA	Placebo100mgQD
Week 0	JNJ-77242113 25 MG QD	JNJ-77242113 25 MG QD	0	0	0	NA	NA	NA	25mgQD
Week 2	JNJ-77242113 25 MG QD	JNJ-77242113 25 MG QD	-0.115588	-0.440841	0.209665	1	0.246443	0.0802369	25mgQD
Week 4	JNJ-77242113 25 MG QD	JNJ-77242113 25 MG QD	-0.244302	-0.569265	0.0806602	1	0.0581583	0.0296129	25mgQD
Week 8	JNJ-77242113 25 MG QD	JNJ-77242113 25 MG QD	-0.523931	-0.851861	-0.196	0.494749	0.0065053	0.0670136	25mgQD
Week 12	JNJ-77242113 25 MG QD	JNJ-77242113 25 MG QD	-0.625425	-0.958917	-0.291933	0.135353	0.000950261	0.0164207	25mgQD
Week 16	JNJ-77242113 25 MG QD	JNJ-77242113 25 MG QD	-0.661343	-1.00061	-0.322074	0.0863099	0.0511663	0.0144709	25mgQD
Week 40	JNJ-77242113 25 MG QD	JNJ-77242113 25 MG QD	-0.426889	-0.791125	-0.0626535	0.981795	0.202839	0.0257555	25mgQD
Week 52	JNJ-77242113 25 MG QD	JNJ-77242113 25 MG QD	-0.466584	-0.83082	-0.102349	0.931997	0.0604539	0.00432438	25mgQD
Week 0	JNJ-77242113 50 MG QD	JNJ-77242113 50 MG QD	0	0	0	NA	NA	NA	50mgQD
Week 2	JNJ-77242113 50 MG QD	JNJ-77242113 50 MG QD	-0.233125	-0.555811	0.0895615	1	0.0944741	0.209425	50mgQD
Week 4	JNJ-77242113 50 MG QD	JNJ-77242113 50 MG QD	-0.362453	-0.68514	-0.039767	0.991293	0.0159847	0.0930533	50mgQD
Week 8	JNJ-77242113 50 MG QD	JNJ-77242113 50 MG QD	-0.653682	-0.978934	-0.328429	0.0580598	0.00104806	0.197676	50mgQD
Week 12	JNJ-77242113 50 MG QD	JNJ-77242113 50 MG QD	-0.393049	-0.720853	-0.065246	0.973723	0.0178697	0.000692894	50mgQD
Week 16	JNJ-77242113 50 MG QD	JNJ-77242113 50 MG QD	-0.81988	-1.14768	-0.492076	0.00104207	0.00815637	0.0682551	50mgQD
Week 40	JNJ-77242113 50 MG QD	JNJ-77242113 50 MG QD	-0.509594	-0.85119	-0.167998	0.674995	0.324303	0.0487821	50mgQD
Week 52	JNJ-77242113 50 MG QD	JNJ-77242113 50 MG QD	-0.645376	-0.990109	-0.300644	0.137951	0.221807	0.0267615	50mgQD
Week 0	JNJ-77242113 25 MG BID	JNJ-77242113 25 MG BID	0	0	0	NA	NA	NA	25mgBID
Week 2	JNJ-77242113 25 MG BID	JNJ-77242113 25 MG BID	-0.205781	-0.528467	0.116906	1	0.120189	0.170143	25mgBID
Week 4	JNJ-77242113 25 MG BID	JNJ-77242113 25 MG BID	-0.323306	-0.645993	-0.000619948	0.999145	0.025026	0.064846	25mgBID
Week 8	JNJ-77242113 25 MG BID	JNJ-77242113 25 MG BID	-0.528924	-0.85161	-0.206237	0.425707	0.00571338	0.0679931	25mgBID
Week 12	JNJ-77242113 25 MG BID	JNJ-77242113 25 MG BID	-0.595997	-0.92113	-0.270865	0.171894	0.00126657	0.0106627	25mgBID
Week 16	JNJ-77242113 25 MG BID	JNJ-77242113 25 MG BID	-0.672554	-0.997686	-0.347422	0.0385759	0.0414796	0.0142561	25mgBID
Week 40	JNJ-77242113 25 MG BID	JNJ-77242113 25 MG BID	-0.382978	-0.738151	-0.0278049	0.995983	0.143931	0.0149647	25mgBID
Week 52	JNJ-77242113 25 MG BID	JNJ-77242113 25 MG BID	-0.516601	-0.875661	-0.15754	0.758178	0.0896649	0.00741245	25mgBID
Week 0	JNJ-77242113 100 MG QD	JNJ-77242113 100 MG QD	0	0	0	NA	NA	NA	100mgQD
Week 2	JNJ-77242113 100 MG QD	JNJ-77242113 100 MG QD	-0.0995738	-0.420588	0.221441	1	0.272509	0.0673852	100mgQD
Week 4	JNJ-77242113 100 MG QD	JNJ-77242113 100 MG QD	-0.367763	-0.686585	-0.0489414	0.986076	0.0144144	0.0955748	100mgQD
Week 8	JNJ-77242113 100 MG QD	JNJ-77242113 100 MG QD	-0.469809	-0.790824	-0.148794	0.72046	0.0117176	0.0373266	100mgQD
Week 12	JNJ-77242113 100 MG QD	JNJ-77242113 100 MG QD	-0.372838	-0.693853	-0.0518235	0.984354	0.0210347	0.000444055	100mgQD
Week 16	JNJ-77242113 100 MG QD	JNJ-77242113 100 MG QD	-0.685379	-1.00648	-0.364274	0.0237783	0.0352828	0.0158933	100mgQD
Week 40	JNJ-77242113 100 MG QD	JNJ-77242113 100 MG QD	-0.487203	-0.826992	-0.147414	0.765397	0.281243	0.0387932	100mgQD
Week 52	JNJ-77242113 100 MG QD	JNJ-77242113 100 MG QD	-0.268241	-0.611185	0.0747035	0.999999	0.00650753	0.000180931	100mgQD
Week 0	JNJ-77242113 100 MG BID	JNJ-77242113 100 MG BID	0	0	0	NA	NA	NA	100mgBID
Week 2	JNJ-77242113 100 MG BID	JNJ-77242113 100 MG BID	-0.527307	-0.854002	-0.200611	0.467113	0.00345107	NA	100mgBID
Week 4	JNJ-77242113 100 MG BID	JNJ-77242113 100 MG BID	-0.756177	-1.08287	-0.429482	0.00557588	4.67e-05	NA	100mgBID
Week 8	JNJ-77242113 100 MG BID	JNJ-77242113 100 MG BID	-0.956803	-1.2835	-0.630108	1.25e-05	5.7e-06	NA	100mgBID
Week 12	JNJ-77242113 100 MG BID	JNJ-77242113 100 MG BID	-1.20192	-1.53366	-0.870176	2.13e-09	1.37e-08	NA	100mgBID
Week 16	JNJ-77242113 100 MG BID	JNJ-77242113 100 MG BID	-1.25408	-1.58589	-0.92228	2.38e-10	9.65e-06	NA	100mgBID
Week 40	JNJ-77242113 100 MG BID	JNJ-77242113 100 MG BID	-0.996706	-1.33977	-0.65364	1.62e-05	0.341005	NA	100mgBID
Week 52	JNJ-77242113 100 MG BID	JNJ-77242113 100 MG BID	-1.19313	-1.53319	-0.853075	1e-08	0.339012	NA	100mgBID

## Sheet: Fig. 2D - BD2
TIMEPOINT	TRT01A	TRT02A	y	lower.CL	upper.CL	p.value vs BL	p.value vs PBO (interaction)	p.value vs 100mgBID (interaction)	TRT02A.pt
Week 0	PLACEBO	PLACEBO	0	0	0	NA	NA	NA	Placebo
Week 2	PLACEBO	PLACEBO	0.0007167	-0.455912	0.457346	1	NA	NA	Placebo
Week 4	PLACEBO	PLACEBO	-0.0598501	-0.521029	0.401329	1	NA	NA	Placebo
Week 8	PLACEBO	PLACEBO	-0.0397964	-0.516869	0.437276	1	NA	NA	Placebo
Week 12	PLACEBO	PLACEBO	-0.141298	-0.626703	0.344107	1	NA	NA	Placebo
Week 16	PLACEBO	JNJ-77242113 100 MG QD	-0.15958	-0.640873	0.321714	1	NA	NA	Placebo
Week 16	PLACEBO	JNJ-77242113 100 MG QD	-0.15958	NA	NA	1	NA	NA	Placebo100mgQD
Week 40	PLACEBO	JNJ-77242113 100 MG QD	-2.83613	-3.3459	-2.32636	0	NA	NA	Placebo100mgQD
Week 52	PLACEBO	JNJ-77242113 100 MG QD	-3.14392	-3.65369	-2.63415	0	NA	NA	Placebo100mgQD
Week 0	JNJ-77242113 25 MG QD	JNJ-77242113 25 MG QD	0	0	0	NA	NA	NA	25mgQD
Week 2	JNJ-77242113 25 MG QD	JNJ-77242113 25 MG QD	-0.651129	-1.11934	-0.182921	0.824329	0.0509414	0.346081	25mgQD
Week 4	JNJ-77242113 25 MG QD	JNJ-77242113 25 MG QD	-0.896239	-1.36403	-0.42845	0.106294	0.012681	0.00193526	25mgQD
Week 8	JNJ-77242113 25 MG QD	JNJ-77242113 25 MG QD	-1.49816	-1.97023	-1.0261	7.12e-07	2.18e-05	1.37e-05	25mgQD
Week 12	JNJ-77242113 25 MG QD	JNJ-77242113 25 MG QD	-1.95105	-2.43112	-1.47098	3.05e-12	2.32e-07	6.23e-05	25mgQD
Week 16	JNJ-77242113 25 MG QD	JNJ-77242113 25 MG QD	-2.13485	-2.62323	-1.64646	0	1.95e-08	0.000811267	25mgQD
Week 40	JNJ-77242113 25 MG QD	JNJ-77242113 25 MG QD	-2.03769	-2.56202	-1.51336	5.02e-11	0.0325154	6.91e-05	25mgQD
Week 52	JNJ-77242113 25 MG QD	JNJ-77242113 25 MG QD	-1.9616	-2.48593	-1.43727	4.1e-10	0.00156089	2.4e-06	25mgQD
Week 0	JNJ-77242113 50 MG QD	JNJ-77242113 50 MG QD	0	0	0	NA	NA	NA	50mgQD
Week 2	JNJ-77242113 50 MG QD	JNJ-77242113 50 MG QD	-0.742771	-1.20728	-0.278259	0.492463	0.0254181	0.500102	50mgQD
Week 4	JNJ-77242113 50 MG QD	JNJ-77242113 50 MG QD	-1.37173	-1.83624	-0.907216	9.47e-06	8.94e-05	0.0881496	50mgQD
Week 8	JNJ-77242113 50 MG QD	JNJ-77242113 50 MG QD	-2.31712	-2.78533	-1.84891	0	3.39e-11	0.0500148	50mgQD
Week 12	JNJ-77242113 50 MG QD	JNJ-77242113 50 MG QD	-2.60079	-3.07267	-2.12891	0	1.65e-12	0.031499	50mgQD
Week 16	JNJ-77242113 50 MG QD	JNJ-77242113 50 MG QD	-2.70267	-3.17455	-2.23079	0	2.32e-13	0.0791929	50mgQD
Week 40	JNJ-77242113 50 MG QD	JNJ-77242113 50 MG QD	-2.48607	-2.97781	-1.99434	0	0.332847	0.00425336	50mgQD
Week 52	JNJ-77242113 50 MG QD	JNJ-77242113 50 MG QD	-2.52706	-3.02331	-2.03081	0	0.0894337	0.00105433	50mgQD
Week 0	JNJ-77242113 25 MG BID	JNJ-77242113 25 MG BID	0	0	0	NA	NA	NA	25mgBID
Week 2	JNJ-77242113 25 MG BID	JNJ-77242113 25 MG BID	-0.755153	-1.21966	-0.290641	0.447748	0.0230776	0.523716	25mgBID
Week 4	JNJ-77242113 25 MG BID	JNJ-77242113 25 MG BID	-1.14044	-1.60495	-0.675926	0.0016005	0.00123968	0.0168708	25mgBID
Week 8	JNJ-77242113 25 MG BID	JNJ-77242113 25 MG BID	-1.83948	-2.30399	-1.37497	1.64e-11	1.35e-07	0.000728847	25mgBID
Week 12	JNJ-77242113 25 MG BID	JNJ-77242113 25 MG BID	-2.29495	-2.76298	-1.82691	0	4.99e-10	0.002268	25mgBID
Week 16	JNJ-77242113 25 MG BID	JNJ-77242113 25 MG BID	-2.31491	-2.78295	-1.84688	0	4.07e-10	0.00378344	25mgBID
Week 40	JNJ-77242113 25 MG BID	JNJ-77242113 25 MG BID	-2.37326	-2.87925	-1.86727	0	0.206746	0.00175283	25mgBID
Week 52	JNJ-77242113 25 MG BID	JNJ-77242113 25 MG BID	-2.37893	-2.89581	-1.86205	0	0.0390579	0.000302644	25mgBID
Week 0	JNJ-77242113 100 MG QD	JNJ-77242113 100 MG QD	0	0	0	NA	NA	NA	100mgQD
Week 2	JNJ-77242113 100 MG QD	JNJ-77242113 100 MG QD	-0.421666	-0.883771	0.0404398	0.99991	0.202744	0.103143	100mgQD
Week 4	JNJ-77242113 100 MG QD	JNJ-77242113 100 MG QD	-1.36503	-1.82397	-0.906077	7.44e-06	8.81e-05	0.0826867	100mgQD
Week 8	JNJ-77242113 100 MG QD	JNJ-77242113 100 MG QD	-1.90985	-2.37195	-1.44774	6.95e-13	4.01e-08	0.00147747	100mgQD
Week 12	JNJ-77242113 100 MG QD	JNJ-77242113 100 MG QD	-2.34015	-2.80225	-1.87804	0	1.7e-10	0.00329353	100mgQD
Week 16	JNJ-77242113 100 MG QD	JNJ-77242113 100 MG QD	-2.36329	-2.82553	-1.90106	0	1.29e-10	0.00558554	100mgQD
Week 40	JNJ-77242113 100 MG QD	JNJ-77242113 100 MG QD	-2.93383	-3.42296	-2.44469	0	0.786402	0.10804	100mgQD
Week 52	JNJ-77242113 100 MG QD	JNJ-77242113 100 MG QD	-3.01214	-3.50581	-2.51846	0	0.715915	0.0546629	100mgQD
Week 0	JNJ-77242113 100 MG BID	JNJ-77242113 100 MG BID	0	0	0	NA	NA	NA	100mgBID
Week 2	JNJ-77242113 100 MG BID	JNJ-77242113 100 MG BID	-0.970243	-1.44053	-0.49996	0.0401017	0.00374608	NA	100mgBID
Week 4	JNJ-77242113 100 MG BID	JNJ-77242113 100 MG BID	-1.94719	-2.41747	-1.47691	5.7e-13	2.32e-08	NA	100mgBID
Week 8	JNJ-77242113 100 MG BID	JNJ-77242113 100 MG BID	-2.98121	-3.45149	-2.51092	0	1.85e-17	NA	100mgBID
Week 12	JNJ-77242113 100 MG BID	JNJ-77242113 100 MG BID	-3.33815	-3.8157	-2.8606	0	1.12e-19	NA	100mgBID
Week 16	JNJ-77242113 100 MG BID	JNJ-77242113 100 MG BID	-3.3044	-3.78203	-2.82676	0	2.99e-19	NA	100mgBID
Week 40	JNJ-77242113 100 MG BID	JNJ-77242113 100 MG BID	-3.50408	-3.99793	-3.01023	0	0.0652969	NA	100mgBID
Week 52	JNJ-77242113 100 MG BID	JNJ-77242113 100 MG BID	-3.69425	-4.18377	-3.20473	0	0.127166	NA	100mgBID

## Sheet: Fig. 2E  -IL23
TIMEPOINT	TRT01A	TRT02A	y	lower.CL	upper.CL	p.value vs BL	p.value vs PBO (interaction)	p.value vs 100mgBID (interaction)	TRT02A.pt
Week 0	PLACEBO	PLACEBO	0	0	0	NA	NA	NA	Placebo
Week 2	PLACEBO	PLACEBO	0.168805	-0.0280467	0.365657	0.999983	NA	NA	Placebo
Week 4	PLACEBO	PLACEBO	0.19763	-0.00125242	0.396511	0.999289	NA	NA	Placebo
Week 8	PLACEBO	PLACEBO	0.202061	-0.0036948	0.407817	0.999458	NA	NA	Placebo
Week 12	PLACEBO	PLACEBO	0.335409	0.126055	0.544764	0.487263	NA	NA	Placebo
Week 16	PLACEBO	JNJ-77242113 100 MG QD	0.118606	-0.0889636	0.326176	1	NA	NA	Placebo
Week 16	PLACEBO	JNJ-77242113 100 MG QD	0.118606	-0.0889636	0.326176	1	NA	NA	Placebo100mgQD
Week 40	PLACEBO	JNJ-77242113 100 MG QD	0.0576574	-0.164019	0.279334	1	NA	NA	Placebo100mgQD
Week 52	PLACEBO	JNJ-77242113 100 MG QD	-0.0352632	-0.254987	0.18446	1	NA	NA	Placebo100mgQD
Week 0	JNJ-77242113 25 MG QD	JNJ-77242113 25 MG QD	0	0	0	NA	NA	NA	25mgQD
Week 2	JNJ-77242113 25 MG QD	JNJ-77242113 25 MG QD	0.218368	0.019256	0.41748	0.994417	0.72868	0.799846	25mgQD
Week 4	JNJ-77242113 25 MG QD	JNJ-77242113 25 MG QD	0.1824	-0.0165268	0.381326	0.999898	0.915503	0.403238	25mgQD
Week 8	JNJ-77242113 25 MG QD	JNJ-77242113 25 MG QD	0.104211	-0.0980685	0.30649	1	0.50635	0.551418	25mgQD
Week 12	JNJ-77242113 25 MG QD	JNJ-77242113 25 MG QD	-0.0890248	-0.293205	0.115156	1	0.00450568	0.437168	25mgQD
Week 16	JNJ-77242113 25 MG QD	JNJ-77242113 25 MG QD	-0.0607865	-0.268513	0.14694	1	0.231362	0.40537	25mgQD
Week 40	JNJ-77242113 25 MG QD	JNJ-77242113 25 MG QD	-0.0373361	-0.260377	0.185705	1	0.553887	0.714122	25mgQD
Week 52	JNJ-77242113 25 MG QD	JNJ-77242113 25 MG QD	-0.115449	-0.33849	0.107592	1	0.615757	0.941743	25mgQD
Week 0	JNJ-77242113 50 MG QD	JNJ-77242113 50 MG QD	0	0	0	NA	NA	NA	50mgQD
Week 2	JNJ-77242113 50 MG QD	JNJ-77242113 50 MG QD	0.180668	-0.0238642	0.385201	0.999961	0.93473	0.99426	50mgQD
Week 4	JNJ-77242113 50 MG QD	JNJ-77242113 50 MG QD	0.068496	-0.135062	0.272054	1	0.373949	0.962554	50mgQD
Week 8	JNJ-77242113 50 MG QD	JNJ-77242113 50 MG QD	0.0649456	-0.140234	0.270125	1	0.355179	0.746104	50mgQD
Week 12	JNJ-77242113 50 MG QD	JNJ-77242113 50 MG QD	0.0525027	-0.15427	0.259275	1	0.0596996	0.856025	50mgQD
Week 16	JNJ-77242113 50 MG QD	JNJ-77242113 50 MG QD	0.0964642	-0.110308	0.303236	1	0.882263	0.824858	50mgQD
Week 40	JNJ-77242113 50 MG QD	JNJ-77242113 50 MG QD	-0.079965	-0.295234	0.135304	1	0.382833	0.515757	50mgQD
Week 52	JNJ-77242113 50 MG QD	JNJ-77242113 50 MG QD	-0.103509	-0.320201	0.113184	1	0.664752	0.879345	50mgQD
Week 0	JNJ-77242113 25 MG BID	JNJ-77242113 25 MG BID	0	0	0	NA	NA	NA	25mgBID
Week 2	JNJ-77242113 25 MG BID	JNJ-77242113 25 MG BID	0.409653	0.204705	0.614602	0.0625199	0.0968865	0.120247	25mgBID
Week 4	JNJ-77242113 25 MG BID	JNJ-77242113 25 MG BID	0.421732	0.216783	0.62668	0.0416735	0.124248	0.0141591	25mgBID
Week 8	JNJ-77242113 25 MG BID	JNJ-77242113 25 MG BID	0.396016	0.19246	0.599572	0.0884575	0.189234	0.00966078	25mgBID
Week 12	JNJ-77242113 25 MG BID	JNJ-77242113 25 MG BID	0.284763	0.0796835	0.489843	0.827003	0.734871	0.0796494	25mgBID
Week 16	JNJ-77242113 25 MG BID	JNJ-77242113 25 MG BID	0.255155	0.0500753	0.460235	0.954342	0.359179	0.196601	25mgBID
Week 40	JNJ-77242113 25 MG BID	JNJ-77242113 25 MG BID	0.218745	-0.00203243	0.439523	0.999335	0.313055	0.203091	25mgBID
Week 52	JNJ-77242113 25 MG BID	JNJ-77242113 25 MG BID	0.161608	-0.0637952	0.387011	1	0.220451	0.066441	25mgBID
Week 0	JNJ-77242113 100 MG QD	JNJ-77242113 100 MG QD	0	0	0	NA	NA	NA	100mgQD
Week 2	JNJ-77242113 100 MG QD	JNJ-77242113 100 MG QD	0.275047	0.0757338	0.474361	0.837584	0.457397	0.518704	100mgQD
Week 4	JNJ-77242113 100 MG QD	JNJ-77242113 100 MG QD	0.0877388	-0.11023	0.285707	1	0.442877	0.856272	100mgQD
Week 8	JNJ-77242113 100 MG QD	JNJ-77242113 100 MG QD	0.145606	-0.0537078	0.344919	1	0.699352	0.375497	100mgQD
Week 12	JNJ-77242113 100 MG QD	JNJ-77242113 100 MG QD	0.0634416	-0.135872	0.262755	1	0.065364	0.794992	100mgQD
Week 16	JNJ-77242113 100 MG QD	JNJ-77242113 100 MG QD	0.1424	-0.0583773	0.343176	1	0.871733	0.59104	100mgQD
Week 40	JNJ-77242113 100 MG QD	JNJ-77242113 100 MG QD	-0.0042623	-0.214636	0.206112	1	0.691338	0.872731	100mgQD
Week 52	JNJ-77242113 100 MG QD	JNJ-77242113 100 MG QD	-0.0216844	-0.233984	0.190615	1	0.930597	0.489709	100mgQD
Week 0	JNJ-77242113 100 MG BID	JNJ-77242113 100 MG BID	0	0	0	NA	NA	NA	100mgBID
Week 2	JNJ-77242113 100 MG BID	JNJ-77242113 100 MG BID	0.181722	-0.0197107	0.383155	0.999933	0.928387	NA	100mgBID
Week 4	JNJ-77242113 100 MG BID	JNJ-77242113 100 MG BID	0.0616351	-0.139798	0.263068	1	0.346532	NA	100mgBID
Week 8	JNJ-77242113 100 MG BID	JNJ-77242113 100 MG BID	0.0174384	-0.183995	0.218871	1	0.209053	NA	100mgBID
Week 12	JNJ-77242113 100 MG BID	JNJ-77242113 100 MG BID	0.0255746	-0.178964	0.230113	1	0.0381716	NA	100mgBID
Week 16	JNJ-77242113 100 MG BID	JNJ-77242113 100 MG BID	0.0634907	-0.142667	0.269649	1	0.711988	NA	100mgBID
Week 40	JNJ-77242113 100 MG BID	JNJ-77242113 100 MG BID	0.0201222	-0.191368	0.231613	1	0.810267	NA	100mgBID
Week 52	JNJ-77242113 100 MG BID	JNJ-77242113 100 MG BID	-0.126864	-0.336507	0.0827787	1	0.554485	NA	100mgBID

## Sheet: Fig. 2F
	Assay	Log2	pval
OID43780	GPR15LG	-1.3941	6.19999
OID45220	PI3	-1.88756	6.19999
OID44717	IL-19	-2.75751	5.89896
OID43603	BD-2	-1.94564	5.80205
OID42603	IL-17A	-1.52101	5.53098
OID44411	WFDC12	-0.796273	5.53098
OID42604	IL-17C	-1.33005	5.34612
OID44230	SERPINB4	-1.20144	4.95695
OID45249	SBSN	-0.45882	4.71648
OID43849	IL-22	-1.17885	4.49584
OID45168	IVL	-0.805149	4.45321
OID43513	CEACAM19	-0.621491	4.32783
OID44091	PGLYRP3	-0.866521	3.50599
OID43850	IL23R	0.448126	3.34856
OID44761	LY6D	-0.58817	3.31712
OID43515	CEACAM8	-0.496258	3.13395
OID44734	KLK8	-0.599146	3.13395
OID43822	HSDL2	-0.620683	3.04452
OID45238	PRTN3	-0.502279	3.01197
OID44503	CCL27	-0.467546	2.97884
OID43693	EVI5	-0.352584	2.858
OID44787	MMP8	-0.696423	2.858
OID42611	IL20	-0.81174	2.82448
OID42606	IL-17F	-0.718049	2.79073
OID43853	IL36G	-0.480757	2.77383
OID44733	KLK7	-0.447259	2.77383
OID44730	KLK10	-0.475289	2.73914
OID43637	DSG3	-0.442133	2.60495
OID44644	FABP5	-0.377029	2.58598
OID45502	VTN	-0.289129	2.58598
OID42810	NCCRP1	-0.497628	2.55178
OID43563	CRIP2	0.368985	2.531
OID45353	ELANE	-0.542953	2.531
OID43322	ACRV1	-0.493984	2.50911
OID44348	TNFSF14	-0.570791	2.50911
OID44653	FGFBP1	-0.395835	2.47437
OID44490	CACYBP	-0.640494	2.46263
OID43688	EREG	-0.892907	2.46263
OID44991	TNFRSF8	-0.340219	2.46263
OID45189	MPO	-0.536411	2.44878
OID44826	OLR1	-0.507204	2.44878
OID44242	SH3PXD2B	-0.371898	2.44878
OID44129	PRSS53	-0.289961	2.37824
OID44333	TMPRSS11D	-0.355805	2.37824
OID43627	DNMBP	-0.48461	2.299
OID42955	PRSS22	-0.423814	2.26468
OID44936	SKAP2	-0.707695	2.23057
OID43681	EPGN	-0.407625	2.20562
OID44062	OSM	-0.46111	2.20562
OID42320	CRACR2A	-0.747915	2.18878
OID45188	MMP9	-0.313089	2.18878
OID44989	TNFRSF14	-0.238266	2.18878
OID44479	BPI	-0.905014	2.16292
OID43511	CDSN	-0.359676	2.16292
OID42297	CLEC6A	-0.296532	2.13685
OID45426	TNC	-0.329558	2.13685
OID44500	CCL22	-0.52954	2.11802
OID44552	CNTN5	0.18717	2.11802
OID45247	RETN	-0.259678	2.11802
OID44517	CD69	-0.487831	2.09845
OID44877	PTGR1	0.400162	2.09845
OID44337	TNFAIP6	-0.338733	2.09845
OID43474	CCL7	-0.507657	2.07149
OID43973	MIF4GD	-0.39129	2.07149
OID43488	CD300E	-0.232232	2.04448
OID44084	PDLIM5	-0.52114	2.04448
OID43896	KLK13	-0.472558	2.01742
OID42739	MAPKAPK2	-0.569594	2.01742
OID45219	PGLYRP1	-0.27526	1.98408
OID42137	ARHGEF5	-0.355509	1.96324
OID45037	AZU1	-0.643569	1.96324
OID44394	VNN2	-0.241567	1.96324
OID44382	USP25	-0.429896	1.93025
OID44576	CST7	-0.325616	1.90909
OID43652	EDF1	-0.735211	1.90909
OID41430	LRRTM4	-0.372676	1.90909
OID45382	LCN2	-0.237894	1.88206
OID44854	PLAUR	-0.229018	1.88206
OID45087	CORO1A	-0.511096	1.8658
OID42328	CSF2	-0.685314	1.8658
OID42489	GAD1	-0.907992	1.8658
OID43100	SLK	-0.652983	1.8658
OID45180	LTF	-0.29196	1.80126
OID44825	OLFM4	-0.655887	1.80126
OID43376	AREG	-0.398118	1.78443
OID44616	EEF1D	-0.557136	1.78443
OID44855	PLIN3	-0.315416	1.78443
OID44857	PLXNB3	-0.246199	1.78443
OID42175	BAX	-0.537265	1.77172
OID41160	ENTHD1	-1.8035	1.77172
OID43832	IFI30	-0.31999	1.77172
OID42779	MRTFA	-0.356705	1.77172
OID42961	PSMG1	0.599333	1.77172
OID44545	CLEC1B	-0.374145	1.7491
OID41918	TCF25	-0.555224	1.7491
OID45006	UACA	-0.560217	1.7491
OID44527	CDH3	-0.327461	1.72636
OID43692	EVA1C	-0.27536	1.72636
OID42902	PGLYRP4	-0.818445	1.72636
OID40086	CAMK1G	-1.37485	1.70352
OID42899	PELO	-0.515515	1.70352
OID44385	VAMP8	-0.495384	1.70352
OID44742	LBR	-0.476435	1.67644
OID44097	PKD2	-0.597833	1.67644
OID40853	BCL11B	0.319465	1.65761
OID45159	IL2RA	-0.253076	1.65761
OID44914	SDC1	-0.194718	1.65761
OID44947	SORT1	-0.215243	1.65761
OID43522	CETN3	-0.147463	1.63458
OID44591	DAG1	-0.358428	1.63458
OID44938	NHERF1	-0.413263	1.63458
OID41476	MIDN	-0.616599	1.6077
OID44205	SAMD9L	-0.504478	1.6077
OID43460	CC2D1A	-0.469876	1.59581
OID42637	ITCH	-0.352058	1.59581
OID45476	LRG1	-0.234675	1.59581
OID44431	MARS1	-0.334773	1.59581
OID42843	NOS2	-0.69968	1.59581
OID42897	PDZD2	-0.53302	1.59581
OID43611	DLG4	-0.491733	1.56536
OID44501	CCL23	-0.169084	1.51575
OID43491	CD38	-0.170616	1.51575
OID45455	CFHR4	-0.149041	1.51575
OID44546	CLEC5A	-0.162443	1.51575
OID44557	COMMD2	-0.200189	1.51575
OID45445	C3	-0.416986	1.49952
OID44489	CA13	-0.757326	1.49952
OID42759	MINDY2	-0.168236	1.49952
OID43067	SGF29	-0.284753	1.49952
OID45004	TYMP	-0.330274	1.49952
OID44723	IRF3	-0.479569	1.47643
OID44806	NECTIN4	-0.244042	1.47643
OID44303	TACC3	-0.462973	1.47643
OID42202	C2CD2L	-0.571026	1.45973
OID43716	FKBP1B	-1.16029	1.45973
OID43870	IRAG2	-0.344441	1.45973
OID44131	PSAPL1	-0.200148	1.45973
OID45290	TREML2	-0.21689	1.45973
OID42224	CASP1	-0.339305	1.43967
OID45136	GP6	-0.509619	1.43967
OID44732	KLK6	-0.275305	1.43967
OID44876	PSTPIP2	-0.608551	1.43967
OID44440	ADAMTS8	0.298639	1.41653
OID45404	RARRES2	-0.20738	1.41653
OID44209	SCAMP3	-0.515464	1.41653
OID42399	EHD4	-0.554078	1.40218
OID43742	GBA1	-0.269307	1.40218
OID41504	MYH10	0.47531	1.40218
OID44843	PDLIM7	-0.81765	1.40218
OID41872	SSUH2	0.398483	1.40218
OID44388	VAV3	-0.729464	1.40218
OID42197	BTC	-0.559078	1.39833
OID42240	CD36	-0.272584	1.39833
OID44175	RBPMS2	-0.832296	1.39833
OID44951	SPART	-0.573565	1.39833
OID44310	TBCB	-0.626514	1.39833
OID44992	TNFSF13	-0.15291	1.39833
OID44363	TRIP11	-0.542849	1.39833
OID45015	VSIR	-0.311811	1.39833
OID43284	WAS	-0.597817	1.39833
OID43291	YTHDF3	-0.363449	1.39833
OID43800	HGF	-0.248649	1.37753
OID43875	ITGA11	0.212705	1.37753
OID45378	ITIH3	-0.273281	1.37753
OID44794	MSRA	-0.347318	1.37753
OID43509	CDKN2D	-0.676203	1.36689
OID43609	DKK4	-0.341894	1.36689
OID44750	LGALS8	-0.22586	1.36689
OID44791	MPIG6B	-0.479183	1.36689
OID44050	NUDT2	-0.354547	1.36689
OID44292	STX4	-0.443504	1.36689
OID44294	STX8	-0.489624	1.36689
OID44996	TPD52L2	-0.44825	1.36689
OID40024	APLF	-0.430541	1.34831
OID43377	ARF6	-0.842885	1.34831
OID43426	BRSK2	-0.37468	1.34831
OID43532	CLEC12A	-0.343478	1.34831
OID41082	DCP1A	-0.286555	1.34831
OID44593	DBNL	-0.650647	1.32724
OID45365	GP1BA	-0.19201	1.32724
OID44704	HOMER2	-0.360728	1.32724
OID42978	RAB6B	-0.411322	1.32724
OID43618	DNAJB14	-0.371933	1.30853
OID44731	KLK11	-0.195808	1.30853
OID43964	MCF2L	-0.526579	1.30853
OID44212	SCLT1	-0.303622	1.30853
OID44398	VSIG10	-0.17509	1.30853
OID44687	GMFG	-0.477043	1.28521
OID42743	MAVS	-0.52483	1.28521
OID41724	RINT1	-0.378458	1.28521
OID44464	ANXA3	-0.476672	1.28181
OID42135	ARHGAP25	-0.376879	1.28181
OID44488	C4BPB	-0.110432	1.28181
OID44643	FABP3	0.165317	1.28181
OID44719	IL1RN	-0.272231	1.28181
OID43856	IL6	-0.482944	1.28181
OID44754	LILRA5	-0.135979	1.28181
OID42796	MYO6	-1.39175	1.28181
OID45233	PRAM1	-0.447304	1.28181
OID44148	PTPN1	-0.667317	1.28181
OID44963	STK4	-0.209322	1.28181
OID44308	TBC1D23	-0.505301	1.28181
OID45048	CA4	-0.119968	1.26683
OID44586	CXCL13	-0.309965	1.26683
OID42815	NDUFB10	-0.202131	1.26683
OID44873	PRSS27	-0.172	1.26683
OID44157	PYDC1	-0.487241	1.26683
OID45416	TCN1	-0.14585	1.26683
OID45007	UBE2L6	-0.313155	1.26683
OID43315	ABL1	-0.311283	1.24553
OID44496	CCL17	-0.595752	1.24553
OID44618	EGF	-0.683965	1.24553
OID43764	GMPR	0.487311	1.24553
OID43388	ASCC1	-0.338769	1.22829
OID43755	GIPC3	-0.811261	1.22829
OID43762	GLRX2	-0.245149	1.22829
OID42636	IRAK1	-0.424812	1.22829
OID43089	SLC16A1	-0.383134	1.22829
OID44943	SNAP29	-0.617202	1.22829
OID42821	NEDD1	-0.242418	1.20119
OID43380	ARHGAP27	-0.294986	1.18785
OID45327	CD14	-0.252981	1.18785
OID44571	CRKL	-0.497122	1.18785
OID42484	FYCO1	-0.348323	1.18785
OID42500	GBP4	-0.511622	1.18785
OID44219	SDCCAG8	-0.361253	1.18785
OID43141	STX1B	-0.464924	1.18785
OID44965	SULT1A1	-0.488137	1.18785
OID44583	CXCL1	-0.254679	1.16864
OID42736	MAP3K5	-0.609517	1.16864
OID44870	PRKG1	-0.977133	1.16864
OID44882	PTX3	-0.323966	1.16864
OID44281	SPTLC1	-0.261818	1.16864
OID42134	ARHGAP12	-0.446679	1.15848
OID42148	ASAP2	-0.502652	1.15848
OID43453	CASP2	-0.569428	1.15848
OID45451	CFB	-0.163405	1.15848
OID42306	CNGB3	-0.345852	1.15848
OID43668	EIF4G1	-0.51589	1.15848
OID42512	GGA3	-0.316919	1.15848
OID45143	HPSE	-0.277729	1.15848
OID44159	RAB2B	-0.42306	1.15848
OID44264	SMTN	-0.81266	1.15848
OID45107	DLK1	0.198034	1.14089
OID44027	NFE2	-0.356672	1.14089
OID45245	REG3A	-0.225945	1.14089
OID44958	SRC	-0.441369	1.14089
OID44360	TRIM25	-0.3897	1.14089
OID43269	UMAD1	-0.5627	1.14089
OID44608	DNAJC7	-0.203705	1.13667
OID42467	FKBP15	-0.210293	1.13667
OID43718	FKBP5	-0.704396	1.13667
OID43725	FNDC1	0.230585	1.13667
OID42499	GBP2	-0.414456	1.13667
OID42726	MAGEB2	-0.341261	1.13667
OID45480	ORM1	-0.187065	1.13667
OID42933	PPP1R2B	-0.491686	1.13667
OID42940	PRKAB1	-0.349455	1.13667
OID44164	RALB	-0.421703	1.13667
OID41766	SAMD8	-0.279814	1.13667
OID45262	SLURP1	-0.282587	1.13667
OID44332	TMF1	-0.306684	1.13667
OID40710	WDR25	-0.596651	1.13667
OID43934	LRIG1	-0.167557	1.11385
OID40465	NR1I3	-1.00455	1.11385
OID44889	RAB27B	-0.675042	1.11385
OID44620	EHBP1	-0.239004	1.10076
OID42475	FOS	-0.490533	1.10076
OID42669	KIFC1	-0.334415	1.10076
OID42800	MZT1	-0.406129	1.10076
OID44865	PPP1R12A	-0.368427	1.10076
OID44168	RASGRP2	-0.650322	1.10076
OID45410	SELP	-0.160421	1.10076
OID44352	TOP1	0.351807	1.10076
OID41947	TRAFD1	-0.515973	1.10076
OID44465	ANXA4	-0.271651	1.08741
OID43378	ARFIP1	-0.411384	1.08741
OID44471	ATOX1	-0.38689	1.08741
OID45049	CA6	0.213345	1.08741
OID42276	CEP20	-0.301671	1.08741
OID41324	IHO1	0.659742	1.08741
OID44069	PAG1	-0.265052	1.08741
OID41654	PPP1R13B	0.201871	1.08741
OID44370	TYRP1	-0.320389	1.08741
OID42200	C14orf93	-0.278854	1.06334
OID44387	VAT1	-0.152053	1.06334
OID43448	CAMSAP1	-0.300671	1.04693
OID45082	COL18A1	-0.0930015	1.04693
OID43719	FKBPL	-0.268477	1.04693
OID40270	GMEB2	0.802887	1.04693
OID45239	PSAP	-0.110763	1.04693
OID45251	SELE	-0.175911	1.04693
OID42013	VPS54	-0.625214	1.04693
OID45058	CD177	-0.188628	1.03337
OID44638	ESYT1	-0.669626	1.03337
OID45364	GGH	-0.145041	1.03337
OID43893	KIFC3	-0.547424	1.03337
OID44897	RILPL2	-0.290418	1.03337
OID45255	SERPINB1	-0.328785	1.03337
OID44318	TGFA	-0.321912	1.03337
OID45427	TREML1	-0.468956	1.03337
OID42016	VSTM4	0.26173	1.03337
OID43340	ADSL	0.38605	1.02102
OID43536	CLEC4D	-0.295754	1.02102
OID43562	CRADD	-0.392133	1.02102
OID42545	GTPBP2	-0.817204	1.02102
OID40377	LRRC75A	-0.429833	1.02102
OID43974	MINDY1	-1.14914	1.02102
OID44890	RABEP1	-0.249406	1.02102
OID44899	RNASE3	-0.54986	1.02102
OID44250	SKAP1	0.304703	1.02102
OID44396	VPS4B	-0.40666	1.02102
OID44469	ARHGAP45	-0.493744	1.00572
OID45320	C2	-0.13335	1.00572
OID43508	CDKN1A	-0.42928	1.00572
OID45333	CFHR5	-0.220881	1.00572
OID44624	ENO1	-0.227091	1.00572
OID44690	GOLM2	-0.103679	1.00572
OID42986	RANBP2	-0.336203	1.00572
OID44922	SERPINB6	-0.144139	1.00572
OID44476	BMP10	-0.158514	0.985028
OID40091	CCDC172	-2.00402	0.985028
OID44514	CD40	-0.160958	0.985028
OID41288	HERC2	0.284366	0.985028
OID44439	ADAM8	-0.159389	0.972339
OID45435	APCS	-0.161492	0.972339
OID42259	CEACAM3	-0.368135	0.972339
OID43517	CEP170	-0.542435	0.972339
OID41042	COBL	-0.389591	0.972339
OID43634	DPY30	-0.243226	0.972339
OID43752	GIGYF2	-0.385015	0.972339
OID44762	LYPD3	-0.213601	0.972339
OID44847	PILRB	-0.134808	0.972339
OID45423	THBS4	0.292812	0.972339
OID44478	BNIP2	-0.315592	0.959459
OID43435	C1QTNF6	-0.322736	0.959459
OID45321	C9	-0.273411	0.959459
OID42394	ECSCR	-0.227232	0.959459
OID45129	FYB1	-0.38473	0.959459
OID43770	GP1BB	-0.454018	0.959459
OID45161	IMUP	-0.521484	0.959459
OID44915	SDC4	-0.136451	0.959459
OID44313	TCL1A	0.321937	0.959459
OID43302	ZNF274	0.185076	0.959459
OID43445	CALCOCO1	-0.446871	0.94641
OID42230	CCDC102A	0.45934	0.94641
OID40970	CD79A	0.308228	0.94641
OID43516	CEP135	-0.451205	0.94641
OID44589	CXCL9	-0.283841	0.94641
OID41252	GOLGA2	-0.834206	0.94641
OID44125	PRKAR2A	-0.310147	0.94641
OID44142	PSTPIP1	-0.419904	0.94641
OID43046	SART1	-0.374598	0.94641
OID45490	SERPINA3	-0.152639	0.94641
OID44448	ADH1B	0.303181	0.934401
OID45074	CLEC11A	-0.128305	0.934401
OID41027	CLIC1	0.376913	0.934401
OID43568	CRYGD	-0.33466	0.934401
OID44599	DDI2	0.528528	0.934401
OID43663	EIF2AK2	-0.431178	0.934401
OID43673	EML4	-0.427229	0.934401
OID45122	FAP	0.170506	0.934401
OID43704	FCAR	-0.162106	0.934401
OID42364	RIGI	-0.278925	0.934401
OID44293	STX7	-0.416902	0.934401
OID42124	ANP32E	-0.546757	0.917547
OID44605	DLL1	-0.108257	0.917547
OID44611	DOK2	-0.469753	0.917547
OID43957	MAP2K6	-0.598941	0.917547
OID40679	TRPS1	-0.440042	0.917547
OID45291	TWF2	-0.268207	0.917547
OID43271	UNC79	-0.311983	0.917547
OID42096	AFAP1L2	-0.343641	0.905292
OID42098	AGR3	0.48701	0.905292
OID45050	CASP3	-0.256972	0.905292
OID45325	CCL18	-0.233666	0.905292
OID44574	CSF1	-0.131957	0.905292
OID42329	CSF3	-0.230802	0.905292
OID43615	DNAJA2	-0.461716	0.905292
OID42633	INPP4B	-0.609741	0.905292
OID44752	LGMN	-0.124907	0.905292
OID42716	LUC7L3	-0.320476	0.905292
OID44783	MMP1	-0.202503	0.905292
OID42269	CEP104	-0.36788	0.887323
OID42281	CEP85	-0.352157	0.887323
OID45120	F11R	-0.204136	0.887323
OID42616	IL24	-0.395682	0.887323
OID45380	LBP	-0.328262	0.887323
OID44861	PODXL2	-0.0913043	0.887323
OID43951	MAD1L1	-0.287253	0.865021
OID44199	S100A12	-0.371781	0.865021
OID44541	CIAPIN1	-0.415357	0.853809
OID43676	ENPP6	0.182958	0.853809
OID40275	GPSM3	-0.754435	0.853809
OID41320	IFT88	-0.510149	0.853809
OID43897	KLK14	-0.197369	0.853809
OID44107	PODXL	0.0635606	0.853809
OID44885	PYM1	-0.29561	0.853809
OID44161	RAB3IP	-0.278714	0.853809
OID45250	SCARF1	-0.233895	0.853809
OID45265	SPINK5	-0.229411	0.853809
OID40655	TESMIN	-0.324094	0.853809
OID44404	VWC2L	0.0962626	0.853809
OID41047	COL6A6	0.170197	0.833945
OID43675	ENO3	0.330803	0.833945
OID42495	GAS2	0.390043	0.833945
OID42974	RAB37	-0.393496	0.833945
OID43449	CAPG	-0.229216	0.822597
OID45103	DBI	-0.194138	0.822597
OID44595	DCTD	-0.417327	0.822597
OID45351	DPP4	0.142475	0.822597
OID42437	FAF2	-0.649205	0.822597
OID41250	GINS4	0.945678	0.822597
OID45152	IGFBP2	-0.236841	0.822597
OID45477	LUM	0.150318	0.822597
OID44797	MYDGF	-0.28876	0.822597
OID44003	NAA10	-0.425254	0.822597
OID43005	REPS1	-1.91673	0.822597
OID43118	SPACA5	-0.206361	0.822597
OID45308	AOC3	0.141613	0.807029
OID43386	ARSB	-0.206459	0.807029
OID45047	CA3	0.32609	0.807029
OID43447	CALML4	-0.207459	0.807029
OID44588	CXCL6	-0.41176	0.807029
OID42506	GEMIN2	-0.329489	0.807029
OID44755	LILRA6	-0.187749	0.807029
OID44920	SEMA4D	-0.141433	0.807029
OID43381	ARHGAP30	-0.0967339	0.792488
OID43483	CD207	0.242188	0.792488
OID45456	CFI	-0.118258	0.792488
OID42558	HFM1	0.738613	0.792488
OID44766	MANF	-0.391874	0.792488
OID44155	PVALB	-0.482341	0.792488
OID43216	TOX3	-0.259542	0.792488
OID41944	TPD52L3	0.12887	0.792488
OID40672	TPRG1L	-1.20706	0.792488
OID44550	CNN2	-0.57788	0.775007
OID44581	CTSL	-0.13165	0.775007
OID42536	GRIPAP1	-0.325759	0.775007
OID41449	MAP7D2	-0.406078	0.775007
OID44316	TEX101	-0.259593	0.775007
OID45010	UPF3B	-0.222429	0.775007
OID44443	ADD2	0.203262	0.766265
OID45034	APP	-0.154211	0.766265
OID42145	ARNT	-0.715427	0.766265
OID42270	CEP112	0.522594	0.766265
OID44645	FADD	-0.264159	0.766265
OID40216	FAM120C	-0.316869	0.766265
OID43915	LAT2	-0.285352	0.766265
OID42732	MAP1LC3A	-1.17916	0.766265
OID42801	MZT2B	-0.260691	0.766265
OID44851	PLA2G12A	-0.185169	0.766265
OID43091	SLC27A4	-0.483692	0.766265
OID41893	STX17	-0.228904	0.766265
OID44985	TNFAIP8L2	-0.286914	0.766265
OID45283	TNFRSF1A	-0.147462	0.766265
OID45284	TNFRSF1B	-0.166226	0.766265
OID43415	BLOC1S3	-0.134248	0.759071
OID43476	CCN1	0.186804	0.759071
OID41046	COL26A1	0.392966	0.759071
OID43573	CSF3R	-0.116023	0.759071
OID40140	CTSL3P	-0.821766	0.759071
OID42390	DUSP3	-0.35353	0.759071
OID42415	EPB41L3	-0.207189	0.759071
OID42430	EVI2B	-0.279676	0.759071
OID42535	GRIP2	-0.302299	0.759071
OID45149	IGDCC4	0.124364	0.759071
OID45155	IL17RA	-0.119145	0.759071
OID43882	ITM2A	0.146319	0.759071
OID44850	PKLR	0.388683	0.759071
OID45268	ST6GAL1	-0.160173	0.759071
OID41909	TARS3	-0.777951	0.759071
OID44349	TNIP1	-0.367222	0.759071
OID43215	TOX	-0.380439	0.759071
OID42112	AMFR	-0.124408	0.74526
OID41183	FAM131B	-1.16671	0.74526
OID43884	JPT2	-0.288038	0.74526
OID45207	OGN	0.212396	0.74526
OID41670	PRR15L	-0.394024	0.74526
OID44166	RANBP1	0.293321	0.74526
OID44180	RFC4	-0.232281	0.74526
OID44203	S100P	-0.184092	0.74526
OID43102	SMAD2	0.829601	0.74526
OID44372	UBE2B	-0.294145	0.74526
OID43575	CSRP3	0.389856	0.726134
OID42920	PMVK	-0.5344	0.726134
OID44160	RAB3IL1	0.310904	0.726134
OID45246	RELT	-0.105652	0.726134
OID43313	ABHD14B	-0.345853	0.71762
OID44454	AHCY	-0.250008	0.71762
OID43370	AP3B1	-0.457833	0.71762
OID44533	CELSR2	-0.263179	0.71762
OID42353	DCTN4	-0.255332	0.71762
OID44597	DCXR	0.380927	0.71762
OID41298	HOXA2	-0.780482	0.71762
OID44726	JAM3	-0.143973	0.71762
OID41399	KRT78	0.25938	0.71762
OID42721	LYSMD3	-0.334993	0.71762
OID45192	MUC2	0.202123	0.71762
OID44006	NAGA	-0.158186	0.71762
OID41896	SUMO1	-0.207142	0.71762
OID43154	TAB2	-0.346742	0.71762
OID41957	TRMT9B	0.468107	0.71762
OID44389	VEGFA	-0.124869	0.71762
OID43423	BRAP	-0.291681	0.700409
OID43436	C7orf50	-0.176474	0.700409
OID42445	FBXO28	-0.204124	0.700409
OID44100	PLCB2	-0.402799	0.700409
OID40576	RORA	-1.27362	0.700409
OID43290	XRCC4	-0.305919	0.700409
OID43384	ARHGEF12	-0.475117	0.684993
OID42285	CFAP45	-0.192283	0.684993
OID41094	DENND2C	-0.40371	0.684993
OID43629	DOK1	-0.36673	0.684993
OID45127	FGFBP2	0.186272	0.684993
OID43735	GADD45GIP1	-0.178005	0.684993
OID41780	SENP8	0.574249	0.684993
OID43159	TARBP2	-0.269434	0.684993
OID40860	BEND5	0.9449	0.672115
OID42352	DCP1B	-0.20167	0.672115
OID45361	FCN2	-0.112397	0.672115
OID40271	GOLGA6L4_GOLGA6L9_GOLGA6L10	-1.17978	0.672115
OID42587	IFNL2	-0.52101	0.672115
OID42621	IL31RA	-0.272252	0.672115
OID42918	PMM2	0.402098	0.672115
OID42972	RAB33A	-0.500259	0.672115
OID42989	RAP1GAP	0.223658	0.672115
OID41902	SYTL2	0.309064	0.672115
OID45425	TIMP1	-0.101793	0.672115
OID43311	AAMDC	-0.151391	0.660025
OID40904	C4orf47	0.923781	0.660025
OID42360	DDX39A	-0.158815	0.660025
OID45360	FCN1	-0.247536	0.660025
OID40257	FUBP3	-0.333996	0.660025
OID41279	HAUS6	-0.269276	0.660025
OID43914	LAT	-0.203998	0.660025
OID44123	PRDX5	-0.298772	0.660025
OID44886	QDPR	0.143629	0.660025
OID44942	SNAP23	-0.574707	0.660025
OID41940	TNRC6B	-0.447823	0.660025
OID42030	WWP1	0.62476	0.660025
OID43372	APBB1IP	-0.249435	0.652577
OID40814	ARHGAP31	-0.55062	0.652577
OID40889	C17orf99	0.907467	0.652577
OID40080	C6orf132	-0.37376	0.652577
OID43437	C9orf40	0.626033	0.652577
OID40083	CACNB4	0.169657	0.652577
OID43467	CCK	0.431401	0.652577
OID43577	CTH	0.33869	0.652577
OID41064	CTNNA2	-0.506588	0.652577
OID43657	EFHD2	-0.30013	0.652577
OID43687	ERBIN	-0.40727	0.652577
OID41176	EXOC7	-0.428972	0.652577
OID43911	LAMP3	-0.128818	0.652577
OID41598	PDCD2	0.40992	0.652577
OID44104	PLXNA4	-0.23752	0.652577
OID45231	PPIB	-0.294872	0.652577
OID45417	TCN2	-0.138854	0.652577
OID44984	TJAP1	-0.157299	0.652577
OID40759	ABRA	0.699959	0.639548
OID42118	ANKRD11	-0.190691	0.639548
OID44468	APPL2	-0.468964	0.639548
OID44480	BPIFB2	-0.208145	0.639548
OID40066	BRPF1	1.28514	0.639548
OID43493	CD40LG	-0.315031	0.639548
OID43816	HS1BP3	-0.435782	0.639548
OID43979	MME	0.187141	0.639548
OID44800	NADK	-0.281476	0.639548
OID44232	SERPINB9	-0.149365	0.639548
OID44300	SV2A	-0.334788	0.639548
OID43338	ADGRG1	0.0836577	0.631726
OID42111	AMBN	-0.39309	0.631726
OID44549	CMC1	-0.681842	0.631726
OID43733	FXN	-0.185508	0.631726
OID40263	GBF1	0.732129	0.631726
OID44681	GHRL	-0.201439	0.631726
OID44693	GPX1	0.222316	0.631726
OID43826	HTD2	-0.300455	0.631726
OID43843	IL12B	-0.24424	0.631726
OID41345	IRGQ	0.291681	0.631726
OID43874	IST1	-0.33918	0.631726
OID43952	MAG	0.085877	0.631726
OID43976	MITD1	-0.222939	0.631726
OID41608	PGM3	0.850336	0.631726
OID44848	PINLYP	-0.169463	0.631726
OID45243	QPCT	-0.111301	0.631726
OID43213	TOM1L1	-0.342846	0.631726
OID43225	TPPP3	0.355662	0.631726
OID44463	ANXA1	-0.306176	0.621508
OID40034	ARPP21	1.00383	0.621508
OID45446	C4B	-0.116304	0.621508
OID45053	CCL16	-0.174101	0.621508
OID43469	CCL20	-0.586431	0.621508
OID40963	CCNL2	0.292027	0.621508
OID43606	DGKI	-0.433538	0.621508
OID43683	EPHB6	-0.114787	0.621508
OID43749	GFRAL	0.162698	0.621508
OID42547	GUK1	1.23737	0.621508
OID41281	HDAC6	0.807985	0.621508
OID41378	KIF26A	-0.483638	0.621508
OID41690	RAB3C	-0.517468	0.621508
OID43158	TAP1	-0.765792	0.621508
OID44346	TNFSF11	-0.210037	0.621508
OID42121	ANKRD54	0.294994	0.606241
OID45311	APOF	-0.0877429	0.606241
OID41008	CHAC1	-0.205199	0.606241
OID44619	EGFL6	-0.283372	0.606241
OID43691	ESYT2	-0.647917	0.606241
OID44043	NUB1	-0.190808	0.606241
OID41650	PPFIA1	-0.366175	0.606241
OID44919	SEMA3G	-0.119726	0.606241
OID44459	ANGPT1	-0.119773	0.595948
OID40793	ANKRD10	0.183651	0.595948
OID43429	BTN3A2	-0.134739	0.595948
OID43473	CCL3	-0.194778	0.595948
OID43475	CCL8	-0.119066	0.595948
OID44716	IL18	-0.159276	0.595948
OID44721	INHBB	-0.219785	0.595948
OID41395	KMT5A	-0.350595	0.595948
OID43933	LRCH4	-0.348732	0.595948
OID43984	MPI	0.117846	0.595948
OID44071	PALM	0.101063	0.595948
OID44173	RBP7	-0.25637	0.595948
OID44895	RGMB	0.0960334	0.595948
OID40567	RIPK3	-0.394312	0.595948
OID43149	SUSD1	-0.308219	0.595948
OID44542	CKAP5	-0.165052	0.584212
OID44566	CREG1	-0.105516	0.584212
OID45137	GRN	-0.124237	0.584212
OID43784	GSTT2B	0.20602	0.584212
OID43785	GYS1	-0.385611	0.584212
OID42595	IL10	-0.219538	0.584212
OID42618	IL2RB	-0.567329	0.584212
OID41467	METTL6	0.157625	0.584212
OID42905	PHF20	-0.187791	0.584212
OID44932	SIAE	-0.152756	0.584212
OID41933	TFEB	-0.352882	0.584212
OID45430	VASP	-0.192251	0.584212
OID43289	XIAP	-0.31506	0.584212
OID45300	ACE	0.119861	0.571793
OID42116	ANK2	-0.321999	0.571793
OID42177	BCL2L15	-0.38928	0.571793
OID45324	CCL14	-0.093236	0.571793
OID43605	DGKA	-0.304836	0.571793
OID42435	EXTL1	0.237404	0.571793
OID45356	F7	0.110215	0.571793
OID42712	LSM8	-0.333941	0.571793
OID44102	PLSCR3	-0.392742	0.571793
OID43042	S100A3	-0.277717	0.571793
OID43228	TPRN	-0.516617	0.571793
OID44407	WASHC3	-0.255881	0.571793
OID40758	ABLIM3	-0.388435	0.560043
OID45068	CES1	0.229037	0.560043
OID43572	CSF2RB	-0.115118	0.560043
OID41173	ERVK-19	0.45015	0.560043
OID43723	FMNL1	-0.238885	0.560043
OID40342	KIF26B	-0.325862	0.560043
OID44751	LGALS9	-0.103643	0.560043
OID41524	NBEAL2	-0.376253	0.560043
OID44121	PPP3R1	-0.124833	0.560043
OID41833	SOWAHB	0.221525	0.560043
OID43134	SSH3	-0.142238	0.560043
OID45285	TNFSF13B	-0.0959516	0.560043
OID42055	ZMAT3	0.174765	0.560043
OID45073	CKB	-0.206105	0.547003
OID40240	FDXR	0.357711	0.547003
OID42473	FMR1	0.330201	0.547003
OID44661	FOLR3	-0.131228	0.547003
OID43878	ITGAV	0.0675294	0.547003
OID43975	MINK1	-0.696115	0.547003
OID45409	SAA4	-0.110642	0.547003
OID45256	SERPINE1	-0.135372	0.547003
OID43069	SH3BGRL2	-0.275575	0.547003
OID43076	SHD	-0.425982	0.547003
OID44261	SMNDC1	-0.239363	0.547003
OID43407	BAP18	-0.297916	0.537161
OID40854	BCL2L10	0.769579	0.537161
OID42208	CA8	0.465926	0.537161
OID41029	CLK3	0.137725	0.537161
OID42308	CNRIP1	0.348871	0.537161
OID44558	COX6B1	-0.30213	0.537161
OID44667	FUT3_FUT5	-0.13178	0.537161
OID42514	GH2	-0.459285	0.537161
OID42534	GRIN2B	-0.398172	0.537161
OID43807	HMBS	0.284891	0.537161
OID44702	HMCN2	0.117681	0.537161
OID44034	NMNAT1	-0.325063	0.537161
OID44953	SPINK2	-0.19151	0.537161
OID41882	STARD8	0.220444	0.537161
OID43189	THYN1	-0.0681338	0.537161
OID43205	TNFAIP8	-0.28805	0.537161
OID42189	BMERB1	0.137022	0.526015
OID40118	CIPC	-1.41052	0.526015
OID44573	CRYBB1	-0.175722	0.526015
OID42379	DNAH5	-0.18433	0.526015
OID43633	DPP6	0.144996	0.526015
OID40186	EDARADD	-0.80278	0.526015
OID43804	HLA-A	-0.114435	0.526015
OID45472	ITIH4	-0.172678	0.526015
OID42773	MRI1	0.38073	0.526015
OID44258	SLMAP	-0.183629	0.526015
OID41869	SSH2	-0.245675	0.526015
OID44982	TIMP3	-0.495845	0.526015
OID43218	TP53BP1	-0.301205	0.526015
OID42008	VAX1	0.335291	0.526015
OID40032	ARHGEF40	0.291378	0.517265
OID44473	B4GALT1	-0.110559	0.517265
OID42186	BIRC2	-0.277851	0.517265
OID45443	C1RL	-0.0706894	0.517265
OID43438	CA12	-0.12023	0.517265
OID40123	CNOT11	0.296287	0.517265
OID43690	ERP44	0.091192	0.517265
OID40262	GAS8	-1.05389	0.517265
OID43845	IL16	-0.237439	0.517265
OID41374	KIF18A	0.252956	0.517265
OID42901	PFDN6	0.560217	0.517265
OID44875	PRXL2B	-0.279605	0.517265
OID41709	RBM33	-0.447665	0.517265
OID41713	REPS2	-0.442144	0.517265
OID43024	RPA2	-0.54138	0.517265
OID44237	SF3B4	-0.296251	0.517265
OID44324	TIGAR	-0.164655	0.517265
OID40706	VPS41	-0.507419	0.517265
OID40771	ADRM1	-0.542721	0.508989
OID42139	ARID3A	-0.173181	0.508989
OID42194	BRME1	0.180683	0.508989
OID43496	CD63	-0.0918959	0.508989
OID43556	COMT	-0.266883	0.508989
OID43626	DNM3	-0.235981	0.508989
OID43640	DTX3	0.120837	0.508989
OID43650	EDAR	-0.305536	0.508989
OID43662	EIF1AX	-0.760509	0.508989
OID41157	EMG1	0.352201	0.508989
OID42583	IFIT1	-0.524908	0.508989
OID42652	KCNC4	-0.304429	0.508989
OID45173	LCP1	-0.116242	0.508989
OID44789	MNDA	-0.456765	0.508989
OID40425	MSX2	0.213598	0.508989
OID42906	PHLDB2	-0.305369	0.508989
OID41725	RIOK2	0.400358	0.508989
OID41891	STOX2	0.311275	0.508989
OID44993	TOMM20	-0.287981	0.508989
OID44602	DIABLO	-0.267278	0.498296
OID44640	F2R	-0.135959	0.498296
OID42584	IFIT3	-0.425075	0.498296
OID45475	LPA	-0.259987	0.498296
OID41459	MCM3AP	0.33748	0.498296
OID41500	MTMR7	0.159882	0.498296
OID43997	MTSS1	-0.415581	0.498296
OID44033	NMI	-0.165318	0.498296
OID44858	PM20D1	0.185838	0.498296
OID42990	RAP1GDS1	-0.259969	0.498296
OID44171	RBP2	-0.323766	0.498296
OID44896	RIDA	0.260619	0.498296
OID44202	S100G	-0.434592	0.498296
OID41822	SMOX	0.633677	0.498296
OID44343	TNFRSF6B	-0.230784	0.498296
OID45027	AHSP	0.378728	0.489272
OID43371	AP3S2	-0.433567	0.489272
OID44475	BICD2	-0.218268	0.489272
OID45063	CD99L2	-0.0730067	0.489272
OID43636	DRG2	-0.14497	0.489272
OID44660	FOLR2	-0.102259	0.489272
OID43777	GPIHBP1	-0.119713	0.489272
OID43839	IGSF21	0.122811	0.489272
OID43869	IQGAP2	-0.280954	0.489272
OID40406	METTL15P1	-1.06845	0.489272
OID44002	MYL4	0.381833	0.489272
OID41508	MYO1E	-0.314564	0.489272
OID44047	NUDCD3	-0.193589	0.489272
OID41575	OSER1	0.6122	0.489272
OID45244	REG1B	-0.132607	0.489272
OID43011	RGS8	-0.171247	0.489272
OID44321	TGFBR1	-0.246228	0.489272
OID45017	VTI1A	-0.151498	0.489272
OID43392	ASS1	0.281648	0.480168
OID42169	BAG4	-0.333783	0.480168
OID42220	CAP2	0.194617	0.480168
OID45057	CD164	-0.118721	0.480168
OID43809	HMOX2	-0.12241	0.480168
OID43841	IKBKG	-0.28331	0.480168
OID40310	INPP5F	-0.42147	0.480168
OID40324	JCAD	-0.879029	0.480168
OID40328	KAT2B	-0.327731	0.480168
OID43928	LONP1	-0.229572	0.480168
OID43966	MDGA1	0.1073	0.480168
OID44799	MZB1	-0.127944	0.480168
OID42874	PADI4	-0.319752	0.480168
OID44120	PPP2R5A	-0.303504	0.480168
OID43183	THAP10	-0.220551	0.480168
OID41941	TOGARAM1	-0.239237	0.480168
OID41961	TSC22D3	-0.328329	0.480168
OID42001	USH1G	-0.561883	0.480168
OID43323	ACTA2	0.127955	0.473664
OID42102	AKNAD1	-0.265905	0.473664
OID43393	ATG16L1	-0.236979	0.473664
OID45453	CFH	-0.0924626	0.473664
OID41075	CYTH2	0.216276	0.473664
OID41078	DAZ1	0.328186	0.473664
OID43811	HNRNPUL1	-0.300786	0.473664
OID43883	ITPR1	0.147929	0.473664
OID44738	LACTB2	-0.139034	0.473664
OID40420	MPG	-0.252498	0.473664
OID44005	NACC1	-0.163318	0.473664
OID44088	PFDN2	-0.245834	0.473664
OID44089	PFKFB2	-0.258818	0.473664
OID40555	RBM48	0.249556	0.473664
OID43000	RC3H1	-0.218504	0.473664
OID41733	RNF141	0.528581	0.473664
OID43044	SAMD14	-0.384444	0.473664
OID44222	SEL1L	-0.105169	0.473664
OID43063	SEPTIN7	-0.77563	0.473664
OID41790	SH2D4B	-0.258155	0.473664
OID45413	SOD3	0.0817735	0.473664
OID41879	STARD10	0.219495	0.473664
OID43251	TTC32	-0.277089	0.473664
OID43348	AIF1L	0.130725	0.464371
OID40822	ARID5A	-0.523186	0.464371
OID42151	ATE1	-0.284752	0.464371
OID43485	CD226	-0.124151	0.464371
OID44579	CTSE	0.205533	0.464371
OID44642	FABP2	-0.288117	0.464371
OID42462	FGR	-0.292693	0.464371
OID43774	GPC5	-0.0891671	0.464371
OID42551	HBS1L	-0.225113	0.464371
OID40329	KCNIP3	0.664629	0.464371
OID45399	PON1	0.0643328	0.464371
OID45400	PRDX2	0.248499	0.464371
OID41719	RGS6	-0.484303	0.464371
OID44904	S100A11	-0.15713	0.464371
OID44240	SH3BP1	-0.259571	0.464371
OID41972	TTC21A	0.243579	0.464371
OID43262	UBQLN3	0.282447	0.464371
OID42061	ZNF282	-0.263845	0.464371
OID42081	ABRAXAS2	-0.841062	0.453496
OID40096	CCND1	0.552485	0.453496
OID40986	CEBPB	-0.312476	0.453496
OID42286	CFC1	-0.127342	0.453496
OID43539	CLIP2	-0.294978	0.453496
OID44572	CRLF1	-0.0961396	0.453496
OID45350	DEFA1	-0.209938	0.453496
OID44677	GGACT	-0.36697	0.453496
OID42549	H2AP	-0.423431	0.453496
OID43872	ISLR2	0.109951	0.453496
OID42798	MYOM1	-0.336187	0.453496
OID42915	PLEKHG1	-0.289077	0.453496
OID41776	SEC13	-0.129456	0.453496
OID45280	TMSB10	-0.180072	0.453496
OID43217	TP53	0.484963	0.453496
OID40839	ATG14	0.442214	0.439103
OID42357	DDX19B	-0.331782	0.439103
OID41382	KIF5C	0.332465	0.439103
OID42677	KLHL41	0.209271	0.439103
OID40385	MAGEB3	0.763856	0.439103
OID45389	NID1	-0.103856	0.439103
OID45212	PDGFA	-0.116091	0.439103
OID44409	WDR91	0.295806	0.439103
OID44438	ACYP1	-0.206232	0.432289
OID43345	AHNAK	0.155123	0.432289
OID40872	BSN	0.598501	0.432289
OID43455	CASP8	-0.262475	0.432289
OID42296	CLEC2L	-0.419053	0.432289
OID44604	DKK1	-0.110918	0.432289
OID42388	DTX3L	-0.27006	0.432289
OID41159	EN1	0.58282	0.432289
OID41168	ERICH1	-0.305568	0.432289
OID42441	FAM221A	-0.247528	0.432289
OID43744	GCC1	-0.33479	0.432289
OID42525	GOLGA1	-0.324186	0.432289
OID42546	GUCY2C	-0.361963	0.432289
OID44771	MCFD2	-0.0883503	0.432289
OID45193	MYH9	-0.204161	0.432289
OID44067	PAEP	-0.224173	0.432289
OID44117	PPP1R14D	-0.246626	0.432289
OID42963	PTEN	-0.276782	0.432289
OID41761	S100A5	-0.260323	0.432289
OID44935	SIRPB1	-0.0919477	0.432289
OID44268	SNRPB2	-0.349552	0.432289
OID43201	TMEM108	-0.272377	0.432289
OID40709	WAPL	-0.566919	0.432289
OID43326	ADA	0.116132	0.422432
OID40021	ANLN	-0.464823	0.422432
OID41062	CTAGE3P	-0.250885	0.422432
OID43585	CXCL17	0.136499	0.422432
OID41229	GAREM2	0.383536	0.422432
OID43814	HPCAL1	-0.196853	0.422432
OID45145	HYOU1	-0.0787009	0.422432
OID41346	ISCA2	0.377347	0.422432
OID40318	ITGB3BP	-0.477703	0.422432
OID44744	LECT2	-0.11714	0.422432
OID40488	PARP4	-0.350105	0.422432
OID44139	PSMG3	0.222547	0.422432
OID41722	RIBC1	0.402355	0.422432
OID40586	SCEL	0.116027	0.422432
OID43226	TPR	-0.288807	0.422432
OID44373	UBL4A	0.0983797	0.422432
OID44419	YES1	-0.366635	0.422432
OID45322	CA1	0.392622	0.418233
OID43514	CEACAM21	-0.0878896	0.418233
OID42280	CEP55	-0.253705	0.418233
OID44553	COCH	-0.106663	0.418233
OID41067	CUL4B	-0.262469	0.418233
OID40181	DUS3L	0.185964	0.418233
OID41384	KIF9	0.271278	0.418233
OID42676	KLF4	-0.221158	0.418233
OID41401	L1TD1	0.654377	0.418233
OID40394	MAPK4	0.428234	0.418233
OID40407	METTL16	-0.712288	0.418233
OID42858	NUDT15	-0.301971	0.418233
OID44832	PCBD1	0.149666	0.418233
OID44845	PGD	-0.140473	0.418233
OID41617	PIWIL4	0.935908	0.418233
OID44111	PON2	-0.0981691	0.418233
OID41656	PPP1R1C	-0.552792	0.418233
OID42938	PRDX3	-0.258035	0.418233
OID45241	PTPRF	-0.105158	0.418233
OID42976	RAB3GAP1	-0.51591	0.418233
OID42983	RAD51	0.208014	0.418233
OID41734	RNF213	-0.209359	0.418233
OID44211	SCG2	0.121896	0.418233
OID44271	SNX29	-0.24527	0.418233
OID44950	SPARC	-0.0850566	0.418233
OID44959	SRPX	-0.103145	0.418233
OID40687	TUBB8B	-0.423715	0.418233
OID42018	WDCP	-0.195931	0.418233
OID44423	ZBTB17	-0.170528	0.418233
OID42391	DYNC1H1	-0.204497	0.410561
OID42395	EDEM2	0.355767	0.410561
OID41155	ELAVL3	0.188116	0.410561
OID42412	ENSA	0.937053	0.410561
OID43708	FGF16	0.305948	0.410561
OID42465	FIG4	0.233869	0.410561
OID43824	HSPA2	0.29083	0.410561
OID43916	LATS1	-0.169053	0.410561
OID43924	LIPF	0.183495	0.410561
OID43931	LPO	0.103783	0.410561
OID41499	MTMR6	-0.338271	0.410561
OID44024	NFASC	0.107596	0.410561
OID45391	NRP1	-0.103434	0.410561
OID44042	NTF3	0.160995	0.410561
OID44840	PDGFD	-0.163722	0.410561
OID42970	PXN	-0.219377	0.410561
OID41703	RASSF7	-0.306738	0.410561
OID44189	RNF168	0.222734	0.410561
OID41739	RP1	0.725898	0.410561
OID43136	STAU1	-0.272198	0.410561
OID41962	TSGA10	0.185591	0.410561
OID43279	VSTM1	-0.131401	0.410561
OID45042	BIN2	-0.247097	0.403695
OID40939	CCDC140	0.309864	0.403695
OID43531	CLEC10A	0.0953174	0.403695
OID40126	COLQ	0.225666	0.403695
OID43555	COMMD9	-0.104274	0.403695
OID43587	CYB5R2	-0.112494	0.403695
OID40172	DOK7	-0.218222	0.403695
OID43712	FGF3	0.112635	0.403695
OID41236	GAS7	-0.389228	0.403695
OID43763	GLYR1	-0.244638	0.403695
OID41271	GTF2IRD2	0.552573	0.403695
OID41275	GUF1	0.218471	0.403695
OID44698	HBZ	0.189504	0.403695
OID45377	ITGB1	0.0811704	0.403695
OID43954	MAN1A2	-0.086196	0.403695
OID44063	OTUD6B	-0.167364	0.403695
OID42884	PCARE	-0.265443	0.403695
OID44133	PSG1	-0.152529	0.403695
OID45407	RNASE4	-0.0894566	0.403695
OID40587	SCN4A	0.617772	0.403695
OID43175	TERF2IP	-0.316613	0.403695
OID44331	TMEM25	0.103392	0.403695
OID41945	TPGS2	0.317266	0.403695
OID44416	XCL1	-0.279786	0.403695
OID40800	ANKRD52	0.706154	0.395838
OID42311	CNTRL	-0.226866	0.395838
OID43583	CX3CL1	0.135936	0.395838
OID43588	DAB2	-0.393497	0.395838
OID43608	DHRS4L2	-0.122872	0.395838
OID43646	EBI3_IL27	-0.085133	0.395838
OID40244	FILIP1	0.440477	0.395838
OID40269	GLTP	-0.473672	0.395838
OID45162	INHBC	-0.113167	0.395838
OID43862	INPP5D	-0.277127	0.395838
OID44753	LHPP	0.212184	0.395838
OID44776	MEP1B	0.113851	0.395838
OID43977	MKNK1	-0.176934	0.395838
OID42763	MMP13	-0.196965	0.395838
OID43982	MORC3	-0.252718	0.395838
OID42856	NTF4	0.235141	0.395838
OID44055	OGA	-0.185129	0.395838
OID41664	PRDM2	0.306846	0.395838
OID44146	PTK7	-0.111893	0.395838
OID41717	RGS3	0.317471	0.395838
OID41917	TCEAL1	0.304539	0.395838
OID41949	TRIM14	-0.296513	0.395838
OID43471	CCL26	-0.444488	0.387486
OID40114	CHAMP1	-0.439854	0.387486
OID42294	CINP	-0.483002	0.387486
OID40149	DCAF12	-0.636867	0.387486
OID42413	ENTPD2	0.247084	0.387486
OID43680	EPB41L2	0.1752	0.387486
OID44636	ERP29	-0.213012	0.387486
OID45363	FGL1	-0.213985	0.387486
OID42469	FLI1	-0.312345	0.387486
OID41323	IGSF22	0.274581	0.387486
OID40352	KMT2C	-0.268685	0.387486
OID40357	KRI1	0.486411	0.387486
OID40382	MACROD2	-0.215562	0.387486
OID42749	MED30	-0.265801	0.387486
OID41477	MIOX	0.841522	0.387486
OID43987	MRPL24	-0.121425	0.387486
OID41501	MTRES1	0.32987	0.387486
OID42836	NLGN1	-0.366581	0.387486
OID41563	NTPCR	-0.351143	0.387486
OID45276	TGFBR3	-0.140426	0.387486
OID43265	UBTFL1	0.205451	0.387486
OID40770	ADH4	0.318705	0.378254
OID40821	ARHGEF38	0.321186	0.378254
OID43425	BRK1	-0.09176	0.378254
OID40877	BTBD9	-0.282158	0.378254
OID40094	CCDC33	-0.186219	0.378254
OID43518	CEP250	-0.304211	0.378254
OID41016	CHRM3	0.314317	0.378254
OID44563	CPXM1	-0.104662	0.378254
OID42389	DUSP29	0.3483	0.378254
OID43656	EFHD1	0.113784	0.378254
OID43847	IL18R1	-0.0770854	0.378254
OID43960	MASP1	0.111383	0.378254
OID45182	MESD	-0.201667	0.378254
OID42808	NBN	-0.275834	0.378254
OID44105	PMCH	0.14823	0.378254
OID44127	PROK1	-0.142825	0.378254
OID45491	SERPINA4	0.0757296	0.378254
OID43246	TSPAN7	0.644821	0.378254
OID42047	ZC3H6	-0.237051	0.378254
OID43400	AZI2	-0.170716	0.370665
OID43413	BECN1	0.468342	0.370665
OID40908	C5orf34	-0.172407	0.370665
OID40936	CCDC137	-0.527581	0.370665
OID43489	CD300LF	-0.116123	0.370665
OID44610	DNPH1	0.242479	0.370665
OID43697	FAM13A	-0.160569	0.370665
OID42477	FOXJ3	-0.266321	0.370665
OID41219	FSD2	0.313159	0.370665
OID44711	IGFL3	-0.116774	0.370665
OID43929	LOXL2	0.250053	0.370665
OID43956	MAP2K1	-0.264851	0.370665
OID42797	MYO9B	-0.212138	0.370665
OID41535	NDUFA4L2	0.213115	0.370665
OID44805	NECTIN2	-0.155555	0.370665
OID44026	NFATC1	-0.271417	0.370665
OID40458	NGLY1	0.26804	0.370665
OID43021	RNF41	-0.198981	0.370665
OID41764	SAMD12	-0.150442	0.370665
OID43047	SASS6	-0.160113	0.370665
OID44304	TACSTD2	-0.0954276	0.370665
OID41942	TOMM34	-0.409848	0.370665
OID43234	TRAK1	-0.140093	0.370665
OID40760	ACBD7	0.178495	0.366219
OID45029	ALDH1A1	0.220481	0.366219
OID43373	APEX1	-0.267382	0.366219
OID40890	ARK2N	0.168147	0.366219
OID43506	CDCP1	-0.120429	0.366219
OID41007	CFAP99	0.497989	0.366219
OID43610	DKKL1	0.094241	0.366219
OID44656	FIS1	-0.167949	0.366219
OID42468	FKBP7	0.204673	0.366219
OID44658	FNBP1	-0.176976	0.366219
OID43731	FTCD	0.365515	0.366219
OID42509	GFER	0.183613	0.366219
OID43761	GLO1	0.182577	0.366219
OID41276	GVQW3	0.257962	0.366219
OID43801	HHEX	-0.152629	0.366219
OID41294	HLF	0.661849	0.366219
OID45158	IL1RL1	-0.1228	0.366219
OID42767	MOK	-0.10504	0.366219
OID44028	NFU1	-0.232697	0.366219
OID44032	NIT1	0.178038	0.366219
OID44179	RET	0.0929152	0.366219
OID45408	RNASE6	-0.067548	0.366219
OID43043	SAG	-0.269766	0.366219
OID43088	SLC12A2	-0.218643	0.366219
OID41925	TEKT1	0.239051	0.366219
OID43192	TJP3	0.451143	0.366219
OID44355	TP53INP1	-0.0800668	0.366219
OID41968	TSSC4	-0.171309	0.366219
OID43266	UGDH	-0.238646	0.366219
OID41996	UNC45A	-0.410557	0.366219
OID44397	VPS53	-0.0888637	0.366219
OID44436	ACOX1	-0.157962	0.356094
OID40071	C10orf90	0.219622	0.356094
OID42261	CEBPA	-0.236272	0.356094
OID43521	CES3	-0.175227	0.356094
OID40127	COMMD7	-0.199356	0.356094
OID45340	CR1	-0.10453	0.356094
OID41131	DUSP19	-0.211549	0.356094
OID43669	EIF4G3	-0.247104	0.356094
OID45119	ESAM	-0.076007	0.356094
OID44646	FAM20A	-0.110659	0.356094
OID45464	FGA	0.0404421	0.356094
OID42516	GIMAP8	0.181333	0.356094
OID42750	MEGF11	0.318599	0.356094
OID41528	NCKAP5L	-0.271049	0.356094
OID43082	SIRT5	-0.293412	0.356094
OID43163	TBC1D2	-0.29332	0.356094
OID45009	UPB1	0.334304	0.356094
OID43328	ADAM22	0.126282	0.349478
OID44497	CCL19	-0.165411	0.349478
OID40990	CEP162	0.203557	0.349478
OID44592	DAP	-0.126281	0.349478
OID43698	FAM171A2	-0.129401	0.349478
OID42619	IL3	-1.02044	0.349478
OID40326	KALRN	0.502617	0.349478
OID42685	KRT8	0.21281	0.349478
OID42707	LRRFIP1	-0.268788	0.349478
OID42719	LYPD8	-0.209543	0.349478
OID42740	MAPRE3	-0.386266	0.349478
OID45187	MMP3	-0.223556	0.349478
OID42833	NHP2	-0.198058	0.349478
OID41549	NMRK1	0.512999	0.349478
OID41593	PCDH10	0.24331	0.349478
OID44076	PCDH12	0.0809628	0.349478
OID42896	PDXDC1	0.270593	0.349478
OID41616	PHOX2A	0.238538	0.349478
OID44849	PKD1	0.0752888	0.349478
OID44116	PPP1R14A	-0.369196	0.349478
OID44869	PRKAR1A	-0.135263	0.349478
OID40581	RRP7BP	-0.463008	0.349478
OID44256	SLITRK2	-0.11236	0.349478
OID44946	SNX9	-0.151277	0.349478
OID41858	SPOUT1	0.602914	0.349478
OID41926	TEKT3	0.331425	0.349478
OID40797	ANKRD20A4P	0.202181	0.340514
OID40824	ARL4C	0.120552	0.340514
OID45066	CELA2A	-0.127884	0.340514
OID43686	EPS8L2	0.127229	0.340514
OID42422	ERC2	0.653129	0.340514
OID43717	FKBP4	-0.166443	0.340514
OID44675	GDF2	-0.0937831	0.340514
OID42540	GSTA3	0.27254	0.340514
OID42608	IL1B	-0.387064	0.340514
OID43864	INSL3	0.1366	0.340514
OID42644	JAKMIP1	0.236421	0.340514
OID43918	LCN15	0.105523	0.340514
OID44758	LRPAP1	-0.0829936	0.340514
OID42969	PTTG1	0.791606	0.340514
OID45488	SELENOP	0.0816167	0.340514
OID41865	SRPRA	-0.277608	0.340514
OID44286	STAM	-0.220085	0.340514
OID44319	TGFB1	-0.0906983	0.340514
OID40676	TRMO	0.322339	0.340514
OID42019	WDHD1	-0.448029	0.340514
OID42128	AP1G1	0.18943	0.330818
OID43391	ASRGL1	-0.181822	0.330818
OID42165	ATXN2	-0.257883	0.330818
OID44525	CDH17	0.147502	0.330818
OID42256	CDR2L	-0.277376	0.330818
OID43538	CLEC7A	-0.132418	0.330818
OID43554	COMMD1	-0.135488	0.330818
OID40156	DEUP1	0.231346	0.330818
OID42630	ILKAP	-0.365319	0.330818
OID41397	KRR1	-0.34822	0.330818
OID43986	MPRIP	0.178604	0.330818
OID42824	NEK7	-0.294098	0.330818
OID44810	NGFR	-0.136107	0.330818
OID41677	PTPN2	0.257248	0.330818
OID40617	SPATA33	-0.284595	0.330818
OID43162	TBC1D17	-0.240396	0.330818
OID44976	TGM2	0.299418	0.330818
OID45014	VIT	-0.117367	0.330818
OID42114	AMN	-0.158699	0.322254
OID43362	ANGPT2	-0.112795	0.322254
OID40924	CASKIN2	-0.235624	0.322254
OID40139	CTNND1	0.302642	0.322254
OID42400	EIF2AK3	-0.235915	0.322254
OID40191	EIF2B5	0.700797	0.322254
OID42513	GGN	-0.114386	0.322254
OID42582	IDI2	0.214758	0.322254
OID42650	KAT6A	0.237623	0.322254
OID40367	LINC00469	-0.664175	0.322254
OID43985	MPP7	-0.167474	0.322254
OID44079	PCDHB15	0.0987323	0.322254
OID45214	PDIA4	-0.145058	0.322254
OID42937	PRC1	0.523751	0.322254
OID45403	PTGDS	0.0857973	0.322254
OID41768	SBDS	-0.57359	0.322254
OID43064	SERPINB5	-0.357392	0.322254
OID44251	SLA2	0.209593	0.322254
OID41820	SMCO2	0.386036	0.322254
OID41873	SSX5	0.192383	0.322254
OID43152	SYNGAP1	-0.285993	0.322254
OID42129	AP1G2	-0.512366	0.313334
OID44472	ATP5IF1	-0.217547	0.313334
OID42164	ATXN10	-0.247516	0.313334
OID40983	CDO1	0.306981	0.313334
OID45454	CFHR2	-0.0776673	0.313334
OID43548	CNTN2	0.0978104	0.313334
OID41058	CSN1S1	-0.439379	0.313334
OID44584	CXCL10	-0.223081	0.313334
OID42419	EPHA10	0.26114	0.313334
OID44696	GSTA1	0.296355	0.313334
OID41285	HECA	-0.150272	0.313334
OID42639	ITGB1BP1	-0.270607	0.313334
OID43899	KLK4	-0.135488	0.313334
OID42690	LEKR1	-0.324333	0.313334
OID41440	MAFB	0.28407	0.313334
OID45397	PI16	0.115307	0.313334
OID41777	SEC14L2	0.267531	0.313334
OID40601	SIRT6	-0.129351	0.313334
OID41953	TRIM60	0.094111	0.313334
OID42000	USH1C	-0.230679	0.313334
OID43317	ACE2	0.121491	0.30795
OID44435	ACHE	0.0698602	0.30795
OID40790	ANAPC4	0.665161	0.30795
OID40792	ANKIB1	-0.358515	0.30795
OID43512	CEACAM16	0.207537	0.30795
OID40988	CELF4	-0.341824	0.30795
OID41048	COPZ1	-0.509901	0.30795
OID43578	CTRL	-0.143566	0.30795
OID41073	CYP26C1	0.19119	0.30795
OID42374	DHODH	-0.435303	0.30795
OID42384	DOC2B	-0.351412	0.30795
OID43632	DPP10	0.08773	0.30795
OID43793	HBQ1	0.225112	0.30795
OID40295	HSFX1_HSFX2	0.471251	0.30795
OID43880	ITGB7	0.163428	0.30795
OID40319	ITPKA	0.150604	0.30795
OID41424	LRRC4	0.145355	0.30795
OID40386	MAGEB4	0.344382	0.30795
OID44773	MEGF10	0.0540452	0.30795
OID40409	MIIP	0.199322	0.30795
OID40424	MROH2A	0.487061	0.30795
OID43992	MSTN	0.118257	0.30795
OID40439	MYT1L	0.816411	0.30795
OID40464	NPAT	0.189268	0.30795
OID44041	NT5C3A	-0.253665	0.30795
OID43034	RRM2B	0.209262	0.30795
OID45263	SOD2	-0.117735	0.30795
OID40625	ST8SIA6	-0.228319	0.30795
OID43221	TPBGL	-0.276607	0.30795
OID41999	URAD	0.321425	0.30795
OID43452	CASP10	-0.1573	0.301079
OID43461	CCAR1	-0.162478	0.301079
OID45054	CCN3	0.125148	0.301079
OID42287	CFDP1	-0.245024	0.301079
OID44568	CRELD2	-0.0820709	0.301079
OID41141	ECT2	-0.223939	0.301079
OID45466	FN1	0.103306	0.301079
OID45366	GPI	-0.12528	0.301079
OID40287	HHLA1	-0.832255	0.301079
OID42628	IL5	0.669748	0.301079
OID42654	KCTD18	-0.220277	0.301079
OID43889	KHK	0.232348	0.301079
OID41435	LYG2	0.196372	0.301079
OID42718	LYPD1	-0.165956	0.301079
OID40390	MAP3K3	-0.36235	0.301079
OID40412	MLF1	-0.229822	0.301079
OID44790	MOCS2	0.185946	0.301079
OID45200	NOTCH3	0.131666	0.301079
OID44819	NSFL1C	-0.248098	0.301079
OID42968	PTS	0.198396	0.301079
OID40538	PTTG3P	1.59849	0.301079
OID43048	SAT1	-0.261068	0.301079
OID44215	SCN4B	0.0947303	0.301079
OID41801	SHROOM4	-0.358889	0.301079
OID41848	SPATA3	0.268263	0.301079
OID41986	UBE2D2	0.2979	0.301079
OID43341	AFAP1L1	-0.101838	0.295504
OID45444	C1S	-0.0753555	0.295504
OID40896	C2orf68	-0.327994	0.295504
OID42210	CACNA1C	-0.279285	0.295504
OID40930	CBY1	-0.436918	0.295504
OID40090	CCDC121	0.566475	0.295504
OID40956	CCDC73	0.54266	0.295504
OID44504	CCL4	-0.125389	0.295504
OID40967	CD200R1L	0.415419	0.295504
OID43503	CDAN1	-0.0937799	0.295504
OID42272	CEP128	-0.218794	0.295504
OID41003	CFAP58	0.236284	0.295504
OID42302	CLSPN	0.54706	0.295504
OID41052	CRACR2B	-0.218711	0.295504
OID40253	FRMD8	-0.350882	0.295504
OID43746	GFRA1	-0.0819876	0.295504
OID45468	HABP2	-0.10543	0.295504
OID41356	KATNAL1	-0.855908	0.295504
OID40392	MAP7	-0.12854	0.295504
OID40396	MAPKAPK5-AS1	-0.302234	0.295504
OID45183	MET	-0.0649973	0.295504
OID44000	MYBPC2	0.27162	0.295504
OID40434	MYH15	0.569124	0.295504
OID44051	NUMB	-0.220016	0.295504
OID42917	PLXDC1	0.124571	0.295504
OID40543	RABGGTA	-0.350104	0.295504
OID41809	SKOR1	0.508826	0.295504
OID44955	SPINT2	-0.139616	0.295504
OID44966	SUMF2	0.0786868	0.295504
OID40657	TGIF1	-0.357677	0.295504
OID40761	ACIN1	0.327122	0.289504
OID40791	ANGPTL5	0.16541	0.289504
OID40039	ASB6	1.07653	0.289504
OID44495	CCL13	-0.24482	0.289504
OID44509	CD2AP	0.191959	0.289504
OID42255	CDK5RAP3	-0.325841	0.289504
OID41059	CSPP1	-0.158462	0.289504
OID40135	CSTL1	0.241584	0.289504
OID41063	CTDSPL2	-0.495671	0.289504
OID40182	DYRK4	0.20978	0.289504
OID42508	GFAP	-0.121515	0.289504
OID43922	LGALS7	-0.206245	0.289504
OID43939	LSP1	-0.149494	0.289504
OID42756	MIB2	0.293668	0.289504
OID42829	NFKB2	-0.42276	0.289504
OID40496	PDZD11	0.524048	0.289504
OID42916	PLIN1	0.12833	0.289504
OID44114	PPME1	0.22619	0.289504
OID44140	PSMG4	0.203826	0.289504
OID44879	PTPRB	-0.0664791	0.289504
OID44170	RBM17	-0.210516	0.289504
OID43023	RORB	-0.0969384	0.289504
OID43029	RPH3A	-0.13947	0.289504
OID43058	SCN3B	-0.202208	0.289504
OID44234	SETMAR	-0.101184	0.289504
OID43127	SPRR1B	-0.296755	0.289504
OID40642	SUFU	0.431321	0.289504
OID41946	TPX2	-0.339514	0.289504
OID45294	VSIG4	-0.153122	0.289504
OID43324	ACTN2	0.214044	0.283752
OID40767	ADGB	-0.713773	0.283752
OID40847	B4GALNT3	0.247133	0.283752
OID43268	BLTP3B	-0.193873	0.283752
OID40063	BMPR1B	0.598386	0.283752
OID43446	CALCOCO2	-0.174621	0.283752
OID40923	CAPRIN2	-0.314193	0.283752
OID43482	CD200R1	0.0762855	0.283752
OID42265	CEMIP2	-0.250518	0.283752
OID41035	CNBD1	0.214863	0.283752
OID41041	CNPY3	0.517581	0.283752
OID43552	COL2A1	-0.123099	0.283752
OID42339	CUZD1	0.219338	0.283752
OID45349	DBH	0.0952843	0.283752
OID41095	DGKD	-0.109253	0.283752
OID43621	DNAJC17	-0.188243	0.283752
OID44628	ENPP7	0.119932	0.283752
OID43751	GID8	-0.131773	0.283752
OID43788	GZMH	0.130641	0.283752
OID41408	LCA5L	0.224436	0.283752
OID44772	MDK	-0.0634153	0.283752
OID42831	NFX1	0.35832	0.283752
OID41571	ODAD4	0.852997	0.283752
OID41591	PBK	-0.591046	0.283752
OID41736	RNF227	0.197077	0.283752
OID45253	SEMA7A	-0.0631671	0.283752
OID44295	STXBP1	-0.284458	0.283752
OID43146	SUGT1	-0.241908	0.283752
OID44971	TCOF1	-0.114661	0.283752
OID42040	ZBTB24	0.628015	0.283752
OID42140	ARID4B	-0.145763	0.276351
OID43399	AXIN1	-0.27883	0.276351
OID43451	CAPS	-0.101523	0.276351
OID40121	CLXN	-0.698584	0.276351
OID43602	DEFB103A_DEFB103B	-0.211454	0.276351
OID42378	DNAAF11	0.221933	0.276351
OID40228	FAM228A	-0.180743	0.276351
OID42527	GOLGA8F_GOLGA8G	-0.219688	0.276351
OID41270	GSPT1	0.50467	0.276351
OID40280	GTSF1L	-0.482349	0.276351
OID42585	IFNG	-0.37113	0.276351
OID43871	IRAK4	-0.218511	0.276351
OID41392	KLHL40	0.120293	0.276351
OID41464	MEFV	-0.221802	0.276351
OID44163	RABEP2	-0.142813	0.276351
OID44903	RWDD1	-0.116392	0.276351
OID44208	SCAMP2	-0.190586	0.276351
OID44249	SIRT2	-0.171681	0.276351
OID41871	SSTR3	-0.261886	0.276351
OID43199	TMED10	0.333538	0.276351
OID43249	TTBK1	0.22622	0.276351
OID41978	TWNK	-0.221524	0.276351
OID43274	USP47	-0.388274	0.276351
OID42006	USP9X	0.178633	0.276351
OID45295	VWF	-0.12427	0.276351
OID42083	ACADM	-0.166167	0.272327
OID42093	ADGRV1	0.30753	0.272327
OID43356	ALDH5A1	0.241175	0.272327
OID40026	APTX	-0.267973	0.272327
OID42153	ATG4A	0.322235	0.272327
OID40952	CCDC63	0.105297	0.272327
OID44521	CD8A	0.143354	0.272327
OID40977	CDK17	-0.207583	0.272327
OID43579	CTSH	-0.12007	0.272327
OID43674	ENDOU	-0.118523	0.272327
OID41170	ERICH4	0.110143	0.272327
OID44691	GP5	-0.0800296	0.272327
OID40278	GSG1L	0.67021	0.272327
OID40286	HES4	-0.34022	0.272327
OID42561	HIP1	-0.156585	0.272327
OID43842	IL12A_IL12B	-0.188023	0.272327
OID40307	IL17RE	0.200468	0.272327
OID42664	KIF20B	-0.204929	0.272327
OID40350	KLF15	-0.557133	0.272327
OID44796	MYBPC1	0.233044	0.272327
OID40460	NIBAN2	-0.148544	0.272327
OID41561	NSG1	-0.230137	0.272327
OID45209	PAMR1	-0.069849	0.272327
OID41592	PBX1	-0.380468	0.272327
OID42894	PDP1	-0.534975	0.272327
OID41642	POLDIP3	-0.502261	0.272327
OID44183	RHOC	-0.18229	0.272327
OID40588	SDC3	-0.175238	0.272327
OID43061	SELENOH	-0.386168	0.272327
OID44231	SERPINB8	-0.114803	0.272327
OID45257	SHISA5	-0.0955432	0.272327
OID44930	SHMT1	0.152611	0.272327
OID41806	SIRPG	-0.13894	0.272327
OID41870	SSR1	-0.190198	0.272327
OID41899	SYK	-0.274916	0.272327
OID41977	TULP4	0.124274	0.272327
OID44447	ADGRG2	0.0739014	0.265756
OID40042	ATF3	-0.380126	0.265756
OID40856	BCL7C	-0.317884	0.265756
OID42264	CELF6	0.399077	0.265756
OID40991	CEP295NL	0.212264	0.265756
OID40104	CEP78	0.399212	0.265756
OID40122	CNKSR1	-0.145117	0.265756
OID43549	CNTNAP2	0.0872471	0.265756
OID41083	DCP2	0.170057	0.265756
OID44621	EIF4EBP1	0.15793	0.265756
OID40197	EML1	0.102009	0.265756
OID43796	HDGF	-0.229413	0.265756
OID41328	INKA1	0.391971	0.265756
OID42663	KIF1C	-0.185438	0.265756
OID40344	KIF2B	-0.236558	0.265756
OID43909	LAIR2	-0.0841845	0.265756
OID43921	LETM1	-0.152095	0.265756
OID40375	LRRC27	-0.261257	0.265756
OID42780	MSLNL	0.252939	0.265756
OID41590	PATJ	0.837716	0.265756
OID45395	PF4	-0.11205	0.265756
OID45234	PRAP1	0.115639	0.265756
OID44893	REN	-0.141704	0.265756
OID45248	RNASET2	-0.0668142	0.265756
OID43151	SYF2	-0.165642	0.265756
OID41903	TACC2	0.152325	0.265756
OID43200	TMED4	0.155095	0.265756
OID45012	VCAN	-0.0920377	0.265756
OID43337	ADGRE3	-0.128167	0.260921
OID40794	ANKRD18B	0.161487	0.260921
OID40806	APBB2	0.15626	0.260921
OID40029	ARFGEF2	0.388096	0.260921
OID42201	C19orf12	0.236922	0.260921
OID40918	CABIN1	-0.319592	0.260921
OID40093	CCDC30	-0.373989	0.260921
OID44513	CD34	0.0688194	0.260921
OID44519	CD74	-0.0648435	0.260921
OID43561	CPVL	0.109632	0.260921
OID43582	CWC15	-0.164833	0.260921
OID41088	DDX43	0.283487	0.260921
OID41106	DNAAF8	0.792837	0.260921
OID40167	DNAH7	-0.316318	0.260921
OID40202	EPAS1	0.582499	0.260921
OID41188	FAM161B	-0.237321	0.260921
OID42478	FOXO3	-0.210503	0.260921
OID41293	HIVEP3	-0.252559	0.260921
OID42601	IL13RA2	0.428952	0.260921
OID40330	KCNJ11	-0.486545	0.260921
OID43887	KCTD5	-0.0925376	0.260921
OID42658	KIAA0513	-0.193287	0.260921
OID42772	MRAP	-0.452025	0.260921
OID42792	MYL1	0.272254	0.260921
OID44058	OPHN1	-0.202934	0.260921
OID44110	POMC	-0.277008	0.260921
OID41697	RANGRF	0.255197	0.260921
OID44221	SEC31A	-0.224952	0.260921
OID41836	SOX4	0.195256	0.260921
OID43137	STEAP4	-0.182355	0.260921
OID40649	TBX22	0.655458	0.260921
OID40696	UBXN10	0.364285	0.260921
OID44384	USP8	-0.201786	0.260921
OID42051	ZFX	0.472186	0.260921
OID40774	AGBL3	0.341589	0.254838
OID40035	ARR3	-0.849664	0.254838
OID40933	CCDC125	-0.296958	0.254838
OID40995	CEP97	-0.237726	0.254838
OID43533	CLEC1A	-0.059751	0.254838
OID42300	CLINT1	0.243107	0.254838
OID40129	CPSF3	-0.184023	0.254838
OID45101	CXCL3	-0.136765	0.254838
OID43597	DCTN6	-0.119152	0.254838
OID44600	DDR1	-0.066032	0.254838
OID43661	EHD3	-0.347141	0.254838
OID42409	ENOPH1	-0.42778	0.254838
OID41248	GIMAP2	0.398391	0.254838
OID42519	GLI2	-0.1706	0.254838
OID43802	HIP1R	-0.251917	0.254838
OID43803	HJV	0.0823858	0.254838
OID42567	HMMR	0.270478	0.254838
OID41338	IQCG	0.15846	0.254838
OID43877	ITGAL	-0.216393	0.254838
OID43879	ITGB1BP2	-0.389129	0.254838
OID41472	MGA	0.174087	0.254838
OID42813	NCLN	0.229167	0.254838
OID45196	NID2	-0.156667	0.254838
OID41637	POC1B	-0.16326	0.254838
OID41815	SLITRK5	0.112949	0.254838
OID43106	SMPD3	0.519787	0.254838
OID40612	SOX7	0.477362	0.254838
OID40639	STX12	-0.358529	0.254838
OID41928	TEX12	0.269782	0.254838
OID43297	ZCCHC8	0.263876	0.254838
OID42127	AP1AR	-0.140513	0.248713
OID43481	CD200	0.106928	0.248713
OID42258	CEACAM20	-0.40146	0.248713
OID41026	CLHC1	-0.196689	0.248713
OID42313	COL9A2	-0.324964	0.248713
OID44657	FLT4	-0.0526361	0.248713
OID42479	FRMD4B	-0.482703	0.248713
OID41232	GARIN5B	0.176832	0.248713
OID42631	IMPG1	0.109192	0.248713
OID43865	INSL4	0.16765	0.248713
OID43868	IPCEF1	-0.188895	0.248713
OID43888	KEL	0.0720838	0.248713
OID44743	LCP2	-0.151558	0.248713
OID43927	LMOD1	0.110729	0.248713
OID45383	MCAM	0.0843178	0.248713
OID40402	MCMBP	0.120356	0.248713
OID40438	MYOD1	-0.16604	0.248713
OID41534	NDUFA10	0.253951	0.248713
OID40498	PELI1	-0.18264	0.248713
OID45485	PZP	-0.0867334	0.248713
OID43028	RPGR	0.681869	0.248713
OID44220	SDHB	-0.141448	0.248713
OID44926	SFRP4	0.152398	0.248713
OID44270	SNX2	0.179046	0.248713
OID44290	STK11	0.226183	0.248713
OID41894	SUCLA2	0.137202	0.248713
OID41920	TCHHL1	0.184468	0.248713
OID43203	TMPRSS11B	0.153603	0.248713
OID44369	TXNDC9	-0.212964	0.248713
OID44422	ZBP1	-0.164234	0.248713
OID43312	AARSD1	0.196713	0.242554
OID40835	ATF4	-0.321365	0.242554
OID43411	BCL7B	-0.127182	0.242554
OID41045	COL25A1-DT	0.142411	0.242554
OID44585	CXCL11	-0.189825	0.242554
OID43589	DAPK2	-0.167641	0.242554
OID45109	DPT	0.0799694	0.242554
OID43685	EPPK1	-0.158814	0.242554
OID44678	GGCT	-0.108101	0.242554
OID42529	GPATCH1	-0.203564	0.242554
OID42539	GSAP	-0.401838	0.242554
OID43812	HOMER3	-0.174036	0.242554
OID42572	HPGDS	0.14991	0.242554
OID42573	HRAS	-0.27625	0.242554
OID41313	IFIH1	-0.346267	0.242554
OID42598	IL12RB1	-0.184362	0.242554
OID42668	KIFAP3	0.106424	0.242554
OID42680	KLRC1	0.338959	0.242554
OID45172	LAMP1	0.145299	0.242554
OID43970	METAP2	-0.154104	0.242554
OID41503	MYH1	0.329747	0.242554
OID42851	NRTN	-0.235927	0.242554
OID44828	OSCAR	-0.0633429	0.242554
OID44856	PLPBP	-0.139643	0.242554
OID44172	RBP5	0.183448	0.242554
OID41712	REM2	0.160159	0.242554
OID44191	ROBO4	-0.0451814	0.242554
OID44204	SAFB2	-0.102114	0.242554
OID44224	SEMA4C	-0.117689	0.242554
OID44327	TLR3	0.102251	0.242554
OID45299	ABO	0.0929284	0.238264
OID40805	ANXA6	0.413656	0.238264
OID43524	CHCHD10	-0.0911932	0.238264
OID44539	CHRDL1	0.0957904	0.238264
OID44578	CTSC	-0.0886491	0.238264
OID44582	CTSS	-0.0524063	0.238264
OID41086	DDX20	0.489383	0.238264
OID43625	DNM1	-0.263984	0.238264
OID41134	DYNC2I1	0.171573	0.238264
OID40209	EVPLL	-0.195891	0.238264
OID40220	FAM167A	-0.34249	0.238264
OID40251	FOXP4	0.212671	0.238264
OID42493	GALNT3	-0.0801752	0.238264
OID42497	GATA3	-0.23322	0.238264
OID43820	HSD11B1	0.0937794	0.238264
OID44725	JAM2	0.0636786	0.238264
OID41366	KDF1	0.1976	0.238264
OID40372	LRFN1	0.143003	0.238264
OID45390	NRGN	-0.0809808	0.238264
OID44073	PALM3	-0.176754	0.238264
OID41597	PDC	-0.582185	0.238264
OID41651	PPFIA4	-0.291988	0.238264
OID42934	PPT1	-0.114435	0.238264
OID44377	RAET1L_ULBP2	-0.0861752	0.238264
OID40558	RFLNA	-0.749556	0.238264
OID40574	RNF38	-0.286383	0.238264
OID43045	SAP18	-0.20077	0.238264
OID43051	SBSPON	-0.0986868	0.238264
OID45496	SERPIND1	-0.053853	0.238264
OID41802	SIKE1	-0.299488	0.238264
OID43081	SIRT1	-0.137238	0.238264
OID41816	SLX4IP	0.104711	0.238264
OID43105	SMCP	0.387254	0.238264
OID44960	SSC4D	-0.105285	0.238264
OID41889	STK39	0.312334	0.238264
OID43156	TAGLN3	-0.157415	0.238264
OID42067	ZNF608	-0.273958	0.238264
OID44450	AFAP1	-0.156933	0.231484
OID42109	ALMS1	-0.329882	0.231484
OID45096	CTLA4	-0.14491	0.231484
OID44596	DCTPP1	-0.104003	0.231484
OID45110	DSC2	-0.0888338	0.231484
OID41148	EFCC1	-0.198694	0.231484
OID43700	FAM3B	0.0624547	0.231484
OID42482	FUT1	0.102448	0.231484
OID43760	GLIPR1	-0.0510213	0.231484
OID45469	HRG	0.065115	0.231484
OID42576	HSD17B3	-1.08352	0.231484
OID41322	IGF2-AS	0.21684	0.231484
OID41332	INTS13	-0.426361	0.231484
OID42695	LIG3	-0.183463	0.231484
OID40417	MORC2	-0.293648	0.231484
OID44816	NPL	0.143781	0.231484
OID40506	PLA2G4D	0.137789	0.231484
OID43002	RCOR1	-0.128583	0.231484
OID43017	RNF25	-0.221155	0.231484
OID44900	ROBO1	-0.0639959	0.231484
OID44931	SHMT2	-0.152065	0.231484
OID43093	SLC34A3	-0.194554	0.231484
OID41839	SP3	0.478949	0.231484
OID40641	STXBP4	-0.115734	0.231484
OID43164	TBL1X	-0.141118	0.231484
OID41952	TRIM54	-0.304557	0.231484
OID40717	WT1	0.215533	0.231484
OID40748	ZSWIM8	-0.26949	0.231484
OID42084	ACP3	-0.0936482	0.226532
OID45043	BLMH	-0.125316	0.226532
OID40098	CDC25C	0.262859	0.226532
OID43546	CNP	-0.132509	0.226532
OID41066	CUEDC1	-0.119689	0.226532
OID45102	CYTL1	-0.0738004	0.226532
OID42362	DDX49	0.137568	0.226532
OID43604	DFFA	-0.121478	0.226532
OID41130	DUSP15	-0.0965301	0.226532
OID43695	FABP6	0.157895	0.226532
OID43707	FGD3	-0.195723	0.226532
OID42485	FZD10	0.290259	0.226532
OID41231	GARIN2	0.166739	0.226532
OID41242	GCNT4	0.174787	0.226532
OID45135	GOT1	0.115252	0.226532
OID45140	HARS1	-0.0707449	0.226532
OID41280	HBG2	0.764451	0.226532
OID44715	IL13RA1	-0.0500438	0.226532
OID43848	IL18RAP	-0.181386	0.226532
OID43861	INPP1	-0.183602	0.226532
OID40364	LHX2	-0.423336	0.226532
OID43941	LTA4H	-0.134542	0.226532
OID42715	LUC7L	-0.103805	0.226532
OID42734	MAP2K1	-0.26202	0.226532
OID43967	MECR	-0.152773	0.226532
OID40427	MTG2	0.25231	0.226532
OID41542	NEXN-AS1	0.326613	0.226532
OID41630	PLEKHH2	0.143429	0.226532
OID44200	S100A13	0.0692347	0.226532
OID45499	SERPING1	-0.0544897	0.226532
OID44970	TBCA	-0.158957	0.226532
OID44317	TG	0.129215	0.226532
OID44344	TNFRSF9	-0.122355	0.226532
OID41993	UCMA	0.172715	0.226532
OID43272	UPF3A	-0.236391	0.226532
OID40005	ACSM5	0.241274	0.221262
OID40827	ASB14	0.150353	0.221262
OID40858	BEND2	-0.258275	0.221262
OID42216	CAMK4	0.073741	0.221262
OID40946	CCDC197	0.345602	0.221262
OID44511	CD300C	-0.0714093	0.221262
OID42248	CDC27	-0.251491	0.221262
OID40994	CEP89	-0.159344	0.221262
OID42327	CRYM	0.294075	0.221262
OID42331	CSPG5	0.133361	0.221262
OID40143	CWF19L1	-0.232681	0.221262
OID43586	CXCL8	-0.134477	0.221262
OID40154	DEF8	-0.179184	0.221262
OID43642	DUT	-0.156223	0.221262
OID43658	EFNA4	-0.0616594	0.221262
OID40235	FBXO34	-0.534216	0.221262
OID43732	FUT8	-0.0658505	0.221262
OID42520	GLP1R	0.19396	0.221262
OID44712	IGSF8	-0.0432734	0.221262
OID43903	KRT18	0.218025	0.221262
OID43910	LAMB1	-0.0818325	0.221262
OID40443	NANOG	-0.729018	0.221262
OID42859	NUP50	-0.347498	0.221262
OID42883	PBLD	0.157709	0.221262
OID45223	PILRA	-0.0769352	0.221262
OID44099	PLB1	0.073658	0.221262
OID41644	POTEA	0.305428	0.221262
OID40566	RIN1	0.362931	0.221262
OID41743	RPH3AL	0.0971782	0.221262
OID44964	STRN	-0.0639706	0.221262
OID44307	TAX1BP1	-0.0890185	0.221262
OID41932	TFDP3	-0.235873	0.221262
OID44990	TNFRSF21	-0.0517054	0.221262
OID42036	YKT6	-0.356314	0.221262
OID42106	AKR7L	0.305652	0.215945
OID42195	BSND	0.22433	0.215945
OID42229	CBLN1	-0.366056	0.215945
OID44570	CRIM1	-0.0578361	0.215945
OID45093	CST6	0.0588031	0.215945
OID42354	DCUN1D1	0.181087	0.215945
OID41161	ENTPD3	0.126162	0.215945
OID42524	GNGT1	0.404082	0.215945
OID43810	HNMT	0.113271	0.215945
OID45150	IGF2R	-0.072049	0.215945
OID41372	KIAA1755	-0.269106	0.215945
OID41379	KIF2C	0.206463	0.215945
OID45174	LDLR	0.141885	0.215945
OID40398	MAST1	0.39179	0.215945
OID41458	MCAT	0.758404	0.215945
OID45385	MRC1	-0.0703754	0.215945
OID42791	MYH7B	-0.122434	0.215945
OID42816	NDUFS6	-0.135347	0.215945
OID40476	NVL	0.271684	0.215945
OID44115	PPP1CC	-0.103966	0.215945
OID44126	PRND	0.193962	0.215945
OID40552	RBBP8	0.199626	0.215945
OID41756	RUBCNL	0.07926	0.215945
OID45258	SIGLEC5	-0.120303	0.215945
OID41807	SKA1	-0.163159	0.215945
OID45261	SLPI	-0.107525	0.215945
OID40635	STK35	0.138789	0.215945
OID44299	SUSD4	-0.0590528	0.215945
OID44329	TMEM106A	-0.120284	0.215945
OID45282	TNFRSF17	-0.0863936	0.215945
OID41951	TRIM47	0.223715	0.215945
OID43242	TRPV3	-0.155653	0.215945
OID42059	ZNF217	-0.18331	0.215945
OID42069	ZNF746	-0.236196	0.215945
OID43344	AGRP	-0.157343	0.212058
OID40788	AMMECR1L	-0.180379	0.212058
OID45315	ASGR2	-0.0741583	0.212058
OID42160	ATP5PD	-0.356411	0.212058
OID42203	C2orf69	-0.193572	0.212058
OID44492	CBLIF	0.116114	0.212058
OID42234	CCND2	-0.206931	0.212058
OID43487	CD274	-0.0895013	0.212058
OID44520	CD80	-0.0719687	0.212058
OID45071	CHIT1	-0.0979497	0.212058
OID45089	CPB1	-0.0866081	0.212058
OID43672	ELOA	-0.180907	0.212058
OID41166	EPN3	0.179019	0.212058
OID42454	FEN1	-0.169683	0.212058
OID41223	GAB1	0.275938	0.212058
OID41225	GADD45G	-0.270418	0.212058
OID43741	GATD3	-0.126763	0.212058
OID42580	ICA1	-0.199184	0.212058
OID41336	IQCD	-0.175735	0.212058
OID41361	KCNRG	-0.35393	0.212058
OID42713	LTBP3	-0.134025	0.212058
OID42717	LYAR	-0.220021	0.212058
OID41453	MARK3	-0.162273	0.212058
OID41485	MON2	-0.27351	0.212058
OID44001	MYCBP2	-0.188179	0.212058
OID41509	MYO1G	0.268755	0.212058
OID44804	NCK2	-0.112142	0.212058
OID44081	PCYT2	0.208576	0.212058
OID44852	PLA2G15	-0.0522017	0.212058
OID42959	PSMC3	-0.295677	0.212058
OID43014	RIMOC1	-0.17628	0.212058
OID45259	SIRPA	-0.0496467	0.212058
OID41851	SPATA7	0.259639	0.212058
OID44961	ST13	0.201713	0.212058
OID44288	STAT2	-0.1183	0.212058
OID40667	TNKS1BP1	0.371521	0.212058
OID41974	TTLL4	0.0969264	0.212058
OID43264	UBTF	-0.18283	0.212058
OID44380	UROS	0.145159	0.212058
OID42028	WWC1	0.164123	0.212058
OID44461	ANGPTL2	0.0923377	0.204716
OID43387	ASAH2	0.0725301	0.204716
OID40928	CBR3	0.123424	0.204716
OID42315	CORO6	0.0964016	0.204716
OID45094	CSTB	-0.0809035	0.204716
OID41068	CUX2	-0.130565	0.204716
OID44612	DPP7	-0.135399	0.204716
OID45355	F11	-0.0708481	0.204716
OID43792	HBEGF	-0.169895	0.204716
OID43828	ICOSLG	0.058123	0.204716
OID41362	KCTD16	0.0799068	0.204716
OID45171	LAMB2	-0.0809445	0.204716
OID45186	MIF	-0.113343	0.204716
OID41491	MSL2	-0.188373	0.204716
OID41529	NCOA1	-0.140374	0.204716
OID44014	NCR1	-0.0840264	0.204716
OID41539	NELFCD	-0.250776	0.204716
OID41581	PACRGL	0.346657	0.204716
OID41582	PACSIN3	0.539373	0.204716
OID41614	PHF24	0.340469	0.204716
OID44853	PLA2G4A	-0.1191	0.204716
OID45401	PROC	-0.0702964	0.204716
OID41737	RNPC3	0.683635	0.204716
OID40591	SEMA5A	0.148951	0.204716
OID44974	TFPI2	-0.0868488	0.204716
OID44340	TNFRSF11A	-0.0720006	0.204716
OID40766	ADCY5	0.179611	0.201193
OID40772	AGAP9_AGAP4	-0.39996	0.201193
OID42149	ASPG	-0.142888	0.201193
OID42221	CAPRIN1	-0.132488	0.201193
OID45067	CELA3A	-0.113887	0.201193
OID41032	CLTA	-0.242192	0.201193
OID45337	CNDP1	0.0621987	0.201193
OID41039	CNOT10	-0.27215	0.201193
OID45347	CTSD	-0.0396764	0.201193
OID43644	DYNLT3	-0.155343	0.201193
OID44617	EFEMP2	0.0736345	0.201193
OID43660	EGLN1	-0.220116	0.201193
OID43677	ENTPD5	-0.0263013	0.201193
OID43794	HCLS1	-0.191632	0.201193
OID41291	HEY2	0.141968	0.201193
OID43885	KAZALD1	0.0988772	0.201193
OID42711	LSM1	-0.189157	0.201193
OID43995	MTIF3	-0.316861	0.201193
OID42857	NTNG2	-0.075226	0.201193
OID41580	PABPC4L	0.114848	0.201193
OID44118	PPP1R18	-0.117139	0.201193
OID41675	PTPN11	0.158847	0.201193
OID44156	PXDNL	0.0852782	0.201193
OID43031	RPS10	0.325557	0.201193
OID43033	RRM2	-0.139781	0.201193
OID41755	RTP4	-0.208056	0.201193
OID41771	SDHA	0.151359	0.201193
OID44923	SERPINE2	-0.0529106	0.201193
OID45498	SERPINF2	0.0642428	0.201193
OID44933	SIGLEC1	-0.0830113	0.201193
OID40599	SIK3	-0.21585	0.201193
OID43080	SIPA1	-0.187609	0.201193
OID40600	SIRT3	-0.161592	0.201193
OID43110	SORBS1	0.154208	0.201193
OID41842	SPAG5	0.676377	0.201193
OID44279	SPOCK1	0.0612027	0.201193
OID44956	SPON1	-0.080638	0.201193
OID41877	STAM2	-0.295718	0.201193
OID44977	THBD	-0.0369454	0.201193
OID45424	TIMD4	-0.0776432	0.201193
OID45501	TTR	0.0941196	0.201193
OID42062	ZNF35	0.05381	0.201193
OID40015	ANKRD26P1	-0.225801	0.194334
OID42119	ANKRD35	-0.10152	0.194334
OID40047	ATXN7L2	0.470591	0.194334
OID40873	BTBD2	-0.257739	0.194334
OID43456	CASP9	-0.156298	0.194334
OID40950	CCDC40	0.370598	0.194334
OID45329	CD46	-0.0657195	0.194334
OID44543	CKMT1A_CKMT1B	-0.198352	0.194334
OID44551	CNST	0.102449	0.194334
OID42312	COL4A4	-0.241347	0.194334
OID42314	COPE	0.221419	0.194334
OID42386	DSCAM	-0.175321	0.194334
OID40187	EFCAB13	-0.458789	0.194334
OID43756	GIPR	-0.261307	0.194334
OID45142	HPD	0.177127	0.194334
OID41311	HYDIN	-0.191471	0.194334
OID42710	LSG1	-0.162912	0.194334
OID42809	NCAPG	0.151584	0.194334
OID44016	NCS1	0.0789077	0.194334
OID42819	NECAB2	-0.0756215	0.194334
OID42871	OVCA2	-0.132489	0.194334
OID45218	PECAM1	-0.0763302	0.194334
OID44106	PNLIPRP1	-0.0995367	0.194334
OID44109	POLR2F	-0.136018	0.194334
OID42980	RABGAP1L	0.151144	0.194334
OID44188	RNF149	-0.0773067	0.194334
OID43184	THAP12	-0.258633	0.194334
OID40692	UBE2U	-0.180535	0.194334
OID44460	ANGPTL1	-0.0725791	0.189554
OID43457	CBLN4	0.0848165	0.189554
OID42238	CD2	-0.339918	0.189554
OID40993	CEP85L	0.113318	0.189554
OID41006	CFAP92	-0.108841	0.189554
OID43550	COL24A1	0.0851976	0.189554
OID42324	CRIPT	-0.194572	0.189554
OID43574	CSNK2A1	0.207989	0.189554
OID40136	CT45A1	-0.257186	0.189554
OID43591	DARS1	-0.126086	0.189554
OID43594	DCPS	-0.0728883	0.189554
OID42372	DGKB	0.266569	0.189554
OID44606	DNAJB2	-0.158977	0.189554
OID41123	DPH3P1	0.192687	0.189554
OID40279	GTPBP3	-0.358057	0.189554
OID42568	HNF1A	0.887853	0.189554
OID41304	HSF2BP	-0.149306	0.189554
OID41326	ILF2	-0.454165	0.189554
OID41375	KIF19	-0.165863	0.189554
OID43898	KLK15	-0.0601628	0.189554
OID42805	NACAD	-0.149038	0.189554
OID44054	OCLN	-0.097007	0.189554
OID42882	PARP1	0.182235	0.189554
OID45483	PPBP	-0.0661898	0.189554
OID40542	RAB3B	-0.455996	0.189554
OID40550	RASEF	0.334311	0.189554
OID40572	RNF32	-0.130572	0.189554
OID44197	RTN4IP1	-0.109956	0.189554
OID41847	SPATA21	-0.346599	0.189554
OID41890	STMN4	-0.170473	0.189554
OID43157	TANK	-0.304444	0.189554
OID40647	TBCK	-0.270975	0.189554
OID45500	TF	0.0598043	0.189554
OID45420	TFRC	-0.0745558	0.189554
OID44322	THPO	-0.0567219	0.189554
OID45279	TIMP4	-0.100153	0.189554
OID41939	TMOD2	0.149223	0.189554
OID44434	ACAN	0.0400476	0.184512
OID44441	ADAMTSL5	0.107631	0.184512
OID40010	AKAP5	-0.203451	0.184512
OID44462	ANGPTL4	-0.0771555	0.184512
OID43379	ARG1	-0.121123	0.184512
OID43402	BACH1	-0.141617	0.184512
OID43439	CA14	0.0917898	0.184512
OID40111	CFAP74	0.38196	0.184512
OID44580	CTSF	0.0991039	0.184512
OID40144	CXorf51B	-0.360986	0.184512
OID40203	EPHA3	0.187062	0.184512
OID43694	F3	0.0846494	0.184512
OID45123	FAS	-0.0621713	0.184512
OID42476	FOXA3	-0.119094	0.184512
OID42537	GRK5	-0.153638	0.184512
OID45369	HGFAC	0.0594539	0.184512
OID43818	HS6ST1	0.112024	0.184512
OID40293	HSD17B12	-0.541642	0.184512
OID42632	ING1	-0.167064	0.184512
OID43950	M6PR	-0.0960509	0.184512
OID41443	MAGEA9	0.569427	0.184512
OID43969	METAP1D	0.103628	0.184512
OID44008	NANS	0.097678	0.184512
OID45224	PLA2G1B	-0.0824382	0.184512
OID40525	PRPF19	-0.130723	0.184512
OID40536	PSMG3-AS1	0.195706	0.184512
OID44891	REG4	0.0832586	0.184512
OID43038	RUVBL1	0.0983303	0.184512
OID41875	STAG1	-0.172265	0.184512
OID40631	STAT1	0.566984	0.184512
OID41895	SULF2	0.23049	0.184512
OID43174	TERF1	-0.330444	0.184512
OID41934	TGS1	0.0851419	0.184512
OID44998	TPP1	-0.085547	0.184512
OID42011	VIM	-0.155568	0.184512
OID42079	ZSWIM3	0.244157	0.184512
OID40755	ABCC6	0.275753	0.177465
OID41849	AFG2A	-0.264207	0.177465
OID42132	ARG2	-0.597224	0.177465
OID42179	BDH2	0.149471	0.177465
OID43468	CCL11	-0.105972	0.177465
OID45084	COL3A1	-0.0976278	0.177465
OID40125	COL4A6	0.209924	0.177465
OID40138	CTNNA3	-0.249541	0.177465
OID43620	DNAJB8	-0.051464	0.177465
OID42471	FLT3	0.0796249	0.177465
OID43783	GRPEL1	-0.0856366	0.177465
OID42543	GTF2F1	-0.0799993	0.177465
OID40305	IGSF11	0.38758	0.177465
OID41349	IZUMO1	0.866777	0.177465
OID42649	KANK2	-0.117794	0.177465
OID42684	KRT5	-0.215645	0.177465
OID42687	LAMA1	-0.116811	0.177465
OID43925	LMNB1	-0.172462	0.177465
OID44786	MMP7	-0.0605291	0.177465
OID43994	MTHFD2	-0.194551	0.177465
OID42795	MYL6B	-0.292838	0.177465
OID41527	NCF1C_NCF1	-0.252337	0.177465
OID44082	PDCD1	-0.084497	0.177465
OID41649	PPA2	0.166611	0.177465
OID41666	PRKCI	0.0972793	0.177465
OID44158	PYHIN1	-0.229436	0.177465
OID42037	YY1AP1	0.344874	0.177465
OID42138	ARID1A	-0.0931271	0.173059
OID40040	ASXL3	0.230565	0.173059
OID42161	ATP5PO	-0.193867	0.173059
OID45051	CBLN2	0.0655326	0.173059
OID44498	CCL2	-0.085107	0.173059
OID41017	CHST2	-0.132272	0.173059
OID40137	CTDSPL	-0.207325	0.173059
OID41071	CYLD	-0.165512	0.173059
OID41093	DEFB121	0.0714977	0.173059
OID42373	DGKZ	-0.242158	0.173059
OID43664	EIF2B4	0.152143	0.173059
OID42450	FCRL3	0.113865	0.173059
OID40252	FRMD6	-0.48311	0.173059
OID42533	GRIK2	-0.107186	0.173059
OID43834	IFNGR2	0.075649	0.173059
OID41439	MAF1	0.164259	0.173059
OID42746	MDM1	-0.428242	0.173059
OID42786	MUC13	-0.130656	0.173059
OID40435	MYL10	0.642893	0.173059
OID41522	NAPB	-0.165486	0.173059
OID44812	NIT2	0.127094	0.173059
OID41552	NOVA1	0.16669	0.173059
OID41558	NRAP	0.385529	0.173059
OID41587	PARP10	0.293398	0.173059
OID40497	PDZRN3	-0.211495	0.173059
OID41623	PLCL1	0.174466	0.173059
OID40531	PRRT2	0.103317	0.173059
[truncated: 3,421 more rows]

## Sheet: Fig. 3
	Treatment	Tissue	Week	cd4+_tcells_krueger	ifna_pathway_biocarta	ifna_response_hallmark	ifng_pathway_biocarta	ifng_pathway_pid	ifng_response_hallmark	il17_pathway_biocarta	il1_pathway_pid	il23_pathway_pid	inflammatory_response_hallmark	keratinocyte_ifna_up	keratinocyte_ifng_down	keratinocyte_ifng_up	keratinocyte_il17_down	keratinocyte_il17_up	keratinocyte_il22_down	keratinocyte_il22_up	nfkb_canonical_pathway_pid	nfkb_pathway_biocarta	psoriasis_lsvsnormal_gudj_down_krueger	psoriasis_lsvsnormal_gudj_up_krueger	psoriasis_markers_metaanalyses3_lsvsnl_down	psoriasis_markers_metaanalyses3_lsvsnl_up	psoriasis_markers_metaanalyses5_lsvsnl_down_krueger	psoriasis_markers_metaanalyses5_lsvsnl_up_krueger	psoriasis_nlvsnormal_centocore_down_krueger	psoriasis_nlvsnormal_centocore_up_krueger	t_cells_up_krueger	th17specific_krueger	th1specific_krueger	th22specific_krueger	th2specific_krueger	tnf_pathway_pid	tnfa_signaling_via_nfkb_hallmark	tnfr1_pathway_biocarta
Non-lesional placebo Week 0	Placebo	Non-lesional	0	-0.301843	-0.469058	-0.511727	-0.355364	-0.275093	-0.435045	-0.379437	-0.391171	-0.457562	-0.264398	-0.463325	-0.215214	-0.2734	-0.087429	-0.459793	-0.390477	-0.460903	-0.366571	-0.399302	0.204877	-0.526247	0.542021	-0.605875	0.560646	-0.619004	-0.0481276	-0.300491	-0.405293	-0.585217	-0.53516	-0.225782	-0.193349	-0.367233	-0.271921	-0.325007
Lesional placebo Week 0	Placebo	Lesional	0	0.2665	0.0169519	0.0991073	0.36061	0.0148167	0.217419	0.322759	0.0682534	0.379235	0.188423	0.0530695	0.0440358	0.084868	-0.0779571	0.369561	-0.0114494	0.184943	0.173364	0.078305	-0.16505	0.359094	-0.365945	0.449134	-0.356509	0.462864	-0.0717573	0.11489	0.184262	0.549539	0.456849	0.267324	0.297077	0.126844	0.0996105	0.132609
Lesional placebo Week 4	Placebo	Lesional	4	0.310852	0.140581	0.206713	0.373758	0.0199326	0.279929	0.370451	0.0381403	0.417757	0.20972	0.109839	-0.0774832	0.00395134	-0.197151	0.298082	-0.0282769	0.203926	0.157359	0.0347122	-0.303337	0.299989	-0.473409	0.402766	-0.493439	0.407955	-0.268687	0.150018	0.164745	0.539794	0.544406	0.313155	0.374193	0.0604795	0.0980601	0.0912623
Lesional placebo Week 16	Placebo	Lesional	16	0.52164	0.312537	0.060275	0.256039	-0.125447	0.324023	0.61257	-0.105258	0.518278	0.307929	0.140605	-0.213227	-0.120568	-0.205466	0.261903	-0.286711	-0.0362433	0.020393	-0.325635	-0.0055539	0.149037	-0.170602	0.17025	-0.2041	0.195633	-0.302168	0.030593	-0.101428	0.559608	0.457511	0.514541	0.0677972	0.0206031	0.0363158	-0.293123
Non-lesional icotrokinra Week 0	Icotrokinra	Non-lesional	0	-0.336562	-0.323858	-0.451659	-0.353631	-0.123797	-0.392485	-0.428398	-0.225953	-0.392011	-0.235859	-0.433615	-0.139066	-0.196379	-0.0300655	-0.362771	-0.287561	-0.378661	-0.313511	-0.132838	0.120843	-0.41415	0.409255	-0.500547	0.428554	-0.510123	0.0253933	-0.235885	-0.271797	-0.514595	-0.506128	-0.257075	-0.248517	-0.174568	-0.185088	-0.183708
Lesional icotrokinra Week 0	Icotrokinra	Lesional	0	0.196627	0.284262	0.432521	0.342837	0.174813	0.378861	0.290517	0.224476	0.35069	0.24128	0.372018	0.111822	0.184531	-0.048333	0.38478	0.185825	0.343025	0.294335	0.154602	-0.129502	0.41073	-0.406965	0.494058	-0.418566	0.511786	-0.0193223	0.182736	0.311842	0.461117	0.46785	0.0114774	0.182234	0.163682	0.227194	0.213587
Lesional icotrokinra Week 4	Icotrokinra	Lesional	4	0.0701763	0.104802	0.0791005	0.0962189	-0.00262004	0.0438016	0.176302	0.0309063	0.0573881	-0.0191552	0.131243	0.0468108	0.0503246	0.0296587	0.0483785	0.158306	0.160693	0.0217949	-0.065759	-0.00364687	0.0824765	-0.0676649	0.0984625	-0.0619192	0.099429	-0.00244555	0.0668531	0.016506	0.0358259	0.115554	0.0920719	0.107122	0.0301901	-0.0542338	-0.00793701
Lesional icotrokinra Week 16	Icotrokinra	Lesional	16	-0.0153279	-0.111465	-0.148819	-0.0503041	-0.0352469	-0.10671	0.0490534	-0.0932241	-0.0950439	-0.0809757	-0.130851	-0.0609984	-0.0707647	0.00251581	-0.125166	-0.0253989	-0.108703	-0.103888	-0.145865	0.0562781	-0.131122	0.109526	-0.151651	0.112898	-0.154117	0.00191016	-0.0625053	-0.0909596	-0.148303	-0.0913868	0.0150611	-0.0249922	-0.058122	-0.0695971	-0.114752

## Sheet: Fig. 4A
Week	Treatment	Tissue	value
W0	Placebo	lesional	348.414
W0	Placebo	lesional	100.904
W0	Placebo	lesional	67.2341
W0	Placebo	lesional	200.389
W0	Placebo	lesional	915.652
W0	Placebo	lesional	452.052
W0	Placebo	lesional	28.2893
W0	Placebo	lesional	652.788
W0	Placebo	lesional	12.804
W0	Placebo	lesional	75.9877
W0	Placebo	lesional	137.947
W0	Placebo	lesional	60.2419
W0	Placebo	lesional	98.6705
W0	Placebo	lesional	47.5567
W0	Placebo	lesional	574.972
W0	Placebo	lesional	1.06793
W0	Placebo	lesional	99.9763
W0	Placebo	lesional	71.1899
W0	Placebo	lesional	134.062
W0	Placebo	lesional	26.2106
W0	Placebo	lesional	853.942
W0	Placebo	lesional	22.3657
W16	Placebo	lesional	149.717
W16	Placebo	lesional	151.284
W16	Placebo	lesional	60.4995
W16	Placebo	lesional	52.0274
W16	Placebo	lesional	769.284
W16	Placebo	lesional	0.408571
W16	Placebo	lesional	25.3455
W16	Placebo	lesional	76.915
W16	Placebo	lesional	7.91208
W16	Placebo	lesional	93.3191
W16	Placebo	lesional	30.4544
W16	Placebo	lesional	41.3326
W16	Placebo	lesional	2.35013
W16	Placebo	lesional	28.7133
W16	Placebo	lesional	61.9308
W16	Placebo	lesional	0.601725
W16	Placebo	lesional	10.0803
W16	Placebo	lesional	877.147
W16	Placebo	lesional	40.641
W16	Placebo	lesional	226.78
W16	Placebo	lesional	335.539
W16	Placebo	lesional	678.474
W16	Placebo	lesional	329.868
W16	Placebo	lesional	7.21544
W16	Placebo	lesional	307.457
W16	Placebo	lesional	156.282
W16	Placebo	lesional	30.7218
W16	Placebo	lesional	0.64599
W0	100 mg BID icotrokinra	lesional	130.611
W0	100 mg BID icotrokinra	lesional	428.69
W0	100 mg BID icotrokinra	lesional	836.765
W0	100 mg BID icotrokinra	lesional	46.3643
W0	100 mg BID icotrokinra	lesional	147.878
W0	100 mg BID icotrokinra	lesional	95.2854
W0	100 mg BID icotrokinra	lesional	49.1355
W0	100 mg BID icotrokinra	lesional	538.461
W0	100 mg BID icotrokinra	lesional	941.185
W0	100 mg BID icotrokinra	lesional	429.733
W0	100 mg BID icotrokinra	lesional	18.9388
W0	100 mg BID icotrokinra	lesional	53.6149
W0	100 mg BID icotrokinra	lesional	160.194
W0	100 mg BID icotrokinra	lesional	1.38004
W0	100 mg BID icotrokinra	lesional	4.9323
W0	100 mg BID icotrokinra	lesional	117.936
W0	100 mg BID icotrokinra	lesional	118.569
W0	100 mg BID icotrokinra	lesional	149.641
W0	100 mg BID icotrokinra	lesional	143.265
W0	100 mg BID icotrokinra	lesional	196.785
W0	100 mg BID icotrokinra	lesional	29.7414
W0	100 mg BID icotrokinra	lesional	150.328
W0	100 mg BID icotrokinra	lesional	1301.9
W0	100 mg BID icotrokinra	lesional	48.0925
W0	100 mg BID icotrokinra	lesional	714.945
W0	100 mg BID icotrokinra	lesional	190.531
W0	100 mg BID icotrokinra	lesional	146.666
W0	100 mg BID icotrokinra	lesional	95.3648
W16	100 mg BID icotrokinra	lesional	19.8705
W16	100 mg BID icotrokinra	lesional	15.9993
W16	100 mg BID icotrokinra	lesional	0.559181
W16	100 mg BID icotrokinra	lesional	0.638081
W16	100 mg BID icotrokinra	lesional	0.183684
W16	100 mg BID icotrokinra	lesional	12.7239
W16	100 mg BID icotrokinra	lesional	1.82775
W16	100 mg BID icotrokinra	lesional	0.438946
W16	100 mg BID icotrokinra	lesional	0.298903
W16	100 mg BID icotrokinra	lesional	5.06477
W16	100 mg BID icotrokinra	lesional	1.27993
W16	100 mg BID icotrokinra	lesional	0.676878
W16	100 mg BID icotrokinra	lesional	1.77124
W16	100 mg BID icotrokinra	lesional	5.42774
W16	100 mg BID icotrokinra	lesional	8.92421
W16	100 mg BID icotrokinra	lesional	0.662614
W16	100 mg BID icotrokinra	lesional	0.605948
W16	100 mg BID icotrokinra	lesional	0.290009
W16	100 mg BID icotrokinra	lesional	125.417
W16	100 mg BID icotrokinra	lesional	19.6625
W16	100 mg BID icotrokinra	lesional	3.64991
W16	100 mg BID icotrokinra	lesional	0.862001
W16	100 mg BID icotrokinra	lesional	47.2233
W16	100 mg BID icotrokinra	lesional	39.8561
W16	100 mg BID icotrokinra	lesional	84.6223
W16	100 mg BID icotrokinra	lesional	1.42954
W16	100 mg BID icotrokinra	lesional	15.1035
W16	100 mg BID icotrokinra	lesional	0.711953
W16	100 mg BID icotrokinra	lesional	15.0284
W16	100 mg BID icotrokinra	lesional	0.548566
W16	100 mg BID icotrokinra	lesional	2.01501

## Sheet: Fig. 4B
	Assay	Log2	pval
OID44946	SNX9	5.97667	28.4626
OID43615	DNAJA2	5.90618	28.4626
OID43690	ERP44	5.60985	28.0219
OID45291	TWF2	6.09562	27.0919
OID44137	PSME1	5.13379	26.3422
OID41822	SMOX	7.6362	26.004
OID44873	PRSS27	5.48685	25.936
OID41268	GSDMA	6.84686	25.936
OID42955	PRSS22	7.55794	25.936
OID45029	ALDH1A1	5.34971	25.7324
OID43861	INPP1	6.44069	25.6623
OID44373	UBL4A	5.5524	25.6592
OID43634	DPY30	8.28429	25.517
OID44845	PGD	6.22989	25.517
OID45292	TXNRD1	5.94997	25.517
OID44041	NT5C3A	8.33795	25.1296
OID44140	PSMG4	6.38693	25.0825
OID42498	GBP1	9.3952	25.0571
OID41048	COPZ1	7.81666	25.0324
OID43926	LMNB2	6.12689	24.8798
OID45197	NOMO1	5.74896	24.7594
OID44883	PUDP	4.90306	24.7594
OID44363	TRIP11	6.70052	24.7594
OID43674	ENDOU	2.49961	24.6882
OID44558	COX6B1	5.03363	24.6152
OID44324	TIGAR	7.01178	24.5784
OID44616	EEF1D	7.81656	24.5525
OID43906	KYNU	8.0011	24.4656
OID43812	HOMER3	6.42506	24.4653
OID44490	CACYBP	7.32251	24.4653
OID44673	GBP1	9.47753	24.4538
OID43743	GBP1	9.57223	24.4538
OID45444	C1S	6.35082	24.4538
OID41903	TACC2	6.48562	24.3661
OID43569	CRYZL1	7.87291	24.3661
OID44065	OXCT1	6.29728	24.2974
OID44705	HSPA1A	6.13515	24.1977
OID43982	MORC3	5.36274	24.0208
OID42104	AKR1B10	8.85035	24.0208
OID44812	NIT2	3.80846	24.0208
OID42903	PGM2	5.78122	24.0208
OID44830	P4HB	5.70969	23.9644
OID43388	ASCC1	7.9105	23.959
OID43234	TRAK1	4.9095	23.9475
OID44903	RWDD1	6.1252	23.8721
OID44091	PGLYRP3	6.17052	23.8632
OID43392	ASS1	6.1445	23.8226
OID45145	HYOU1	4.02764	23.8226
OID42163	ATP6V1F	6.18912	23.7898
OID44437	ACY1	5.18639	23.7607
OID44771	MCFD2	4.27046	23.7373
OID44112	PPL	6.97418	23.6499
OID44842	PDIA3	6.57946	23.628
OID43405	BAG6	6.34254	23.6261
OID44571	CRKL	6.97909	23.5423
OID44438	ACYP1	6.51024	23.4392
OID44597	DCXR	4.4734	23.3822
OID44157	PYDC1	8.03432	23.3546
OID44129	PRSS53	6.43683	23.2367
OID44227	SEPTIN8	6.54972	23.2256
OID43668	EIF4G1	8.07627	23.2256
OID42573	HRAS	6.26997	23.2086
OID45006	UACA	6.07692	23.2086
OID44621	EIF4EBP1	6.87657	23.1772
OID43041	S100A14	5.2125	23.1538
OID44886	QDPR	4.95123	23.0855
OID42995	RBFOX3	6.49192	22.9487
OID42179	BDH2	4.98017	22.9388
OID44138	PSME2	5.86538	22.8957
OID43449	CAPG	5.35288	22.7948
OID45376	IL6R	6.00947	22.6199
OID44333	TMPRSS11D	5.35855	22.5211
OID44806	NECTIN4	4.50286	22.5211
OID43577	CTH	6.45624	22.4743
OID40502	PHLDB3	7.75784	22.4341
OID44819	NSFL1C	6.59652	22.4116
OID43226	TPR	6.25623	22.4116
OID44996	TPD52L2	5.74152	22.3604
OID44636	ERP29	6.09465	22.3604
OID43627	DNMBP	5.77645	22.3574
OID43340	ADSL	5.44087	22.284
OID45359	FCGR3B_FCGR3A	5.17008	22.2413
OID43685	EPPK1	6.12552	22.2038
OID45457	CFP	6.77495	22.2022
OID44018	NDUFA5	4.14863	22.1745
OID40845	ATP6V1C2	4.45698	22.1725
OID44656	FIS1	4.95298	22.1725
OID42288	CGN	6.65626	22.1725
OID42807	NAMPT	7.58592	22.1725
OID44892	RELCH	6.27237	22.1725
OID43930	LPCAT2	4.26176	22.1725
OID43605	DGKA	4.40398	22.1411
OID45214	PDIA4	6.615	22.1265
OID44596	DCTPP1	6.50759	22.0881
OID42119	ANKRD35	6.24259	22.0749
OID42160	ATP5PD	6.47361	22.0681
OID45017	VTI1A	4.49544	22.0519
OID40392	MAP7	5.4408	22.0334
OID44421	YOD1	6.43563	22.0334
OID45373	IGFBP3	5.3473	22.0094
OID44209	SCAMP3	6.09899	22.0094
OID44135	PSMD1	6.07089	22.0094
OID43858	IMMT	4.5863	21.9793
OID40269	GLTP	6.59153	21.9247
OID43637	DSG3	5.52556	21.9035
OID45429	VASN	5.91954	21.8737
OID43985	MPP7	7.08606	21.7979
OID43688	EREG	6.12721	21.7443
OID43375	APRT	6.28789	21.7052
OID44054	OCLN	6.28405	21.6814
OID44261	SMNDC1	5.53038	21.6581
OID45416	TCN1	4.92925	21.6268
OID42499	GBP2	7.69206	21.6154
OID44606	DNAJB2	5.19925	21.6106
OID43762	GLRX2	5.70125	21.6055
OID44375	UFD1	8.26874	21.6038
OID44268	SNRPB2	7.43794	21.5855
OID41176	EXOC7	5.44424	21.5773
OID42982	RAD23B	4.11666	21.5468
OID43967	MECR	7.72592	21.4716
OID45188	MMP9	5.88598	21.4407
OID44970	TBCA	7.5877	21.4326
OID45271	STIP1	5.05108	21.4064
OID41512	MYO5B	6.75889	21.3899
OID44358	TRIAP1	5.19398	21.3831
OID45498	SERPINF2	5.12853	21.3831
OID43607	DHPS	6.01994	21.3831
OID44381	USO1	7.31828	21.3831
OID44258	SLMAP	5.14555	21.3831
OID42399	EHD4	6.0238	21.3497
OID44139	PSMG3	5.01312	21.3409
OID45372	ICAM1	5.47131	21.3047
OID42679	KLK9	3.96985	21.2704
OID42184	BICDL2	6.49461	21.2401
OID45266	SPINT1	3.8144	21.23
OID41768	SBDS	7.87952	21.1904
OID44889	RAB27B	4.58975	21.1674
OID40594	SETD7	4.69023	21.1563
OID45182	MESD	7.49005	21.1563
OID44855	PLIN3	5.62771	21.1057
OID43024	RPA2	4.91546	21.0729
OID41172	ERRFI1	7.8709	21.0721
OID44007	NAGK	5.20095	21.0342
OID43686	EPS8L2	5.92631	21.0334
OID40928	CBR3	6.04233	20.9997
OID44332	TMF1	5.56058	20.9997
OID43049	SAT2	4.57085	20.9872
OID43761	GLO1	5.40565	20.9657
OID45232	PPIF	6.7571	20.9639
OID43809	HMOX2	5.20174	20.9491
OID45112	ECI1	6.10271	20.9438
OID43445	CALCOCO1	5.20424	20.9438
OID45044	BLVRB	4.67349	20.9239
OID44929	SGTA	6.3103	20.8893
OID42108	ALDH9A1	5.98959	20.8833
OID45312	APOL1	6.05423	20.8434
OID41818	SMARCA4	4.90466	20.818
OID44608	DNAJC7	6.17839	20.7733
OID45384	MDH1	4.68251	20.7644
OID44639	EZR	4.30804	20.7526
OID45445	C3	4.96461	20.7526
OID44716	IL18	7.38207	20.7526
OID44758	LRPAP1	7.75257	20.7526
OID45174	LDLR	4.94241	20.7445
OID44634	ERBB3	3.65081	20.7045
OID45277	THBS2	5.63115	20.7045
OID44737	L3HYPDH	5.62792	20.6987
OID43608	DHRS4L2	5.50401	20.6298
OID44219	SDCCAG8	5.76465	20.5995
OID45464	FGA	3.41787	20.596
OID45448	C7	6.49915	20.582
OID41239	GBP3	6.4393	20.5733
OID45140	HARS1	5.76633	20.5502
OID44595	DCTD	5.4056	20.5273
OID43717	FKBP4	6.73624	20.5272
OID44401	VSNL1	6.92966	20.5272
OID44593	DBNL	6.56814	20.4908
OID40141	CTTNBP2NL	5.63725	20.4861
OID44664	FTO	6.59316	20.4647
OID45471	ITIH1	4.83191	20.4273
OID44658	FNBP1	4.94691	20.392
OID45110	DSC2	4.01953	20.3844
OID42603	IL-17A	7.36968	20.3705
OID45401	PROC	5.1976	20.3345
OID44980	TIMM10	5.46158	20.3287
OID44906	SARG	6.26934	20.2983
OID44547	CLTB	4.66078	20.2959
OID45003	TXNDC5	5.45749	20.2931
OID42738	MAPK13	7.47937	20.2931
OID42170	BAIAP2	5.42894	20.2786
OID43667	EIF4E	8.21628	20.2572
OID44431	MARS1	7.10828	20.1626
OID44163	RABEP2	6.1238	20.1515
OID43642	DUT	6.54387	20.1498
OID45137	GRN	2.2662	20.1498
OID45462	F13B	5.69076	20.1192
OID42188	BLVRA	3.18806	20.1175
OID43921	LETM1	6.59484	20.1172
OID45050	CASP3	4.95073	20.0939
OID41163	ENY2	5.48509	20.077
OID45338	COMP	5.01821	20.0724
OID45456	CFI	5.2056	20.0376
OID44125	PRKAR2A	5.51554	19.9868
OID44527	CDH3	5.48533	19.9868
OID44089	PFKFB2	7.67009	19.9868
OID45083	COL1A1	4.64629	19.9424
OID43248	TST	4.36125	19.9088
OID44930	SHMT1	5.753	19.8905
OID43783	GRPEL1	6.78668	19.8905
OID44197	RTN4IP1	6.6652	19.8905
OID42364	RIGI	5.78814	19.8659
OID42816	NDUFS6	6.5195	19.861
OID43733	FXN	5.8449	19.8582
OID42432	EVPL	6.1315	19.8582
OID44638	ESYT1	5.44876	19.8448
OID40291	HOOK1	4.94464	19.8323
OID43027	RPE	4.18338	19.8165
OID44301	SWAP70	7.57994	19.789
OID43365	ANKZF1	6.89005	19.7682
OID44568	CRELD2	6.54361	19.7569
OID40784	ALDH1A3	6.4585	19.744
OID42484	FYCO1	4.02003	19.7313
OID44703	HMOX1	4.49714	19.7129
OID42564	HK2	5.49624	19.7111
OID44816	NPL	5.25651	19.7018
OID44947	SORT1	4.66879	19.7009
OID44931	SHMT2	5.96344	19.6897
OID41287	HELZ2	4.73384	19.6879
OID45319	C1R	5.34234	19.6812
OID43370	AP3B1	6.28118	19.6447
OID43251	TTC32	5.83293	19.644
OID44396	VPS4B	5.05864	19.6304
OID43648	ECHS1	5.79813	19.6164
OID44109	POLR2F	4.77256	19.5985
OID42843	NOS2	8.34646	19.5841
OID43559	COX5B	5.4213	19.5795
OID44887	RAB10	7.27878	19.5752
OID43813	HOOK2	4.53426	19.5729
OID44836	PDCD5	6.51478	19.5673
OID45469	HRG	5.40976	19.5587
OID44325	TIMM8A	4.16735	19.5398
OID44869	PRKAR1A	5.72053	19.5136
OID44574	CSF1	3.56056	19.5048
OID44900	ROBO1	5.67758	19.4985
OID43555	COMMD9	4.10979	19.485
OID45497	SERPINF1	3.13102	19.468
OID42802	N4BP3	4.93393	19.4448
OID41896	SUMO1	3.58502	19.4433
OID43016	RNF169	6.83419	19.372
OID43795	HDDC2	4.37329	19.3708
OID45447	C5	6.21716	19.3586
OID43893	KIFC3	3.86354	19.3433
OID43508	CDKN1A	5.64571	19.3393
OID42814	NDUFAF2	6.43691	19.3294
OID41508	MYO1E	7.91039	19.3152
OID44055	OGA	5.03142	19.2913
OID43596	DCTN2	5.77096	19.28
OID41982	TYW5	6.02441	19.2692
OID43617	DNAJB1	7.13196	19.2653
OID43799	HEXIM1	4.10947	19.2589
OID44971	TCOF1	6.00616	19.2447
OID45345	CST3	3.48975	19.2432
OID43751	GID8	4.31719	19.2432
OID45482	PLG	4.62926	19.2398
OID45283	TNFRSF1A	5.82942	19.2381
OID44677	GGACT	6.72861	19.2259
OID45198	NOTCH1	4.36506	19.2188
OID44614	DTYMK	6.16067	19.1997
OID43718	FKBP5	5.43658	19.1893
OID44602	DIABLO	4.09687	19.1878
OID44738	LACTB2	4.92822	19.1659
OID41650	PPFIA1	5.33142	19.1647
OID43822	HSDL2	5.34899	19.1641
OID44436	ACOX1	3.74007	19.1325
OID43644	DYNLT3	3.92312	19.1215
OID44008	NANS	6.03157	19.1187
OID44814	NOL3	5.83706	19.1136
OID44472	ATP5IF1	6.29764	19.1117
OID43541	CLPP	5.33133	19.1094
OID43994	MTHFD2	4.47561	19.092
OID44148	PTPN1	4.30796	19.0917
OID44676	GET3	4.07684	19.0851
OID44799	MZB1	5.35957	19.07
OID43802	HIP1R	4.92798	19.0668
OID42328	CSF2	6.04361	19.0508
OID43525	CHCHD6	4.73837	19.0213
OID45465	FGG	5.85832	18.9904
OID43807	HMBS	3.68003	18.9765
OID45386	MST1	4.99142	18.9581
OID43520	CES2	5.33876	18.9576
OID45241	PTPRF	5.31599	18.9517
OID44121	PPP3R1	3.03745	18.9512
OID44885	PYM1	7.64421	18.9512
OID45327	CD14	7.30475	18.9433
OID45443	C1RL	4.83316	18.9362
OID43955	MAP2	3.86627	18.9335
OID44242	SH3PXD2B	4.66712	18.9121
OID44047	NUDCD3	5.8308	18.9016
OID44323	THTPA	5.31097	18.8938
OID44312	TCERG1	6.37774	18.8908
OID43618	DNAJB14	5.9881	18.8908
OID43106	SMPD3	6.28498	18.8908
OID44222	SEL1L	4.36079	18.8819
OID43354	ALDH2	4.79824	18.867
OID45158	IL1RL1	6.58899	18.8536
OID45450	CD5L	5.11826	18.8415
OID42715	LUC7L	4.9886	18.8393
OID43376	AREG	5.71223	18.8393
OID44516	CD58	3.67193	18.8345
OID45466	FN1	2.41242	18.8052
OID42096	AFAP1L2	6.43415	18.8052
OID43327	ADAM15	4.69312	18.7974
OID44864	PPM1F	5.07654	18.7859
OID42222	CARHSP1	5.48806	18.784
OID42221	CAPRIN1	5.74168	18.7785
OID45451	CFB	5.24331	18.7775
OID43600	DDX1	7.68926	18.7743
OID45421	TGFBI	5.5739	18.7658
OID43586	CXCL8	7.64159	18.7599
OID43595	DCTN1	5.27213	18.7031
OID45383	MCAM	5.21233	18.6654
OID44977	THBD	5.75707	18.6544
OID42127	AP1AR	4.82767	18.645
OID42660	KIAA1328	3.17091	18.6395
OID44462	ANGPTL4	5.94148	18.6352
OID45470	IGLC2	2.40319	18.6229
OID45340	CR1	6.60124	18.6204
OID44059	OPLAH	5.25585	18.6182
OID43958	MAP4K5	5.88044	18.6134
OID43912	LAMTOR5	4.55605	18.596
OID43556	COMT	6.11071	18.5906
OID45341	CR2	6.17171	18.5811
OID41215	FOSB	7.12136	18.5713
OID45441	B2M	2.39948	18.554
OID44751	LGALS9	4.22941	18.554
OID45332	CDH1	1.84756	18.5337
OID45446	C4B	6.13238	18.5281
OID44599	DDI2	6.66575	18.5281
OID45016	VTA1	5.67802	18.5249
OID43021	RNF41	3.23731	18.5154
OID45253	SEMA7A	3.15897	18.5148
OID43616	DNAJA4	4.83118	18.5142
OID45296	WARS1	5.66455	18.5114
OID43231	TPT1	5.69218	18.4897
OID45331	CD93	6.31393	18.4856
OID43373	APEX1	7.72907	18.4844
OID43679	ENTR1	5.49863	18.4485
OID45176	LILRA2	4.58451	18.439
OID42604	IL17C	6.78605	18.4142
OID44159	RAB2B	2.87349	18.4134
OID42087	ACTN4	3.5097	18.4134
OID43682	EPHA2	4.87782	18.3994
OID45046	CA2	6.45096	18.3856
OID43726	FNTA	5.81334	18.385
OID41724	RINT1	4.5334	18.385
OID44061	OSBPL2	4.41405	18.3783
OID45021	YWHAQ	4.34958	18.371
OID44805	NECTIN2	4.19407	18.3643
OID43741	GATD3	5.0961	18.3616
OID42858	NUDT15	4.26604	18.3607
OID44615	ECHDC3	6.333	18.354
OID44583	CXCL1	8.36557	18.3476
OID42547	GUK1	5.15285	18.3258
OID43840	IGSF3	4.90491	18.3185
OID41620	PLCD4	3.8995	18.3149
OID43000	RC3H1	5.73921	18.3087
OID45492	SERPINA5	5.5983	18.3003
OID43619	DNAJB4	3.92236	18.2924
OID43403	BAG3	5.33754	18.27
OID44180	RFC4	5.21154	18.2649
OID44995	TPD52	7.24787	18.2558
OID45461	F12	4.99656	18.2525
OID43724	FNBP4	3.94905	18.245
OID43582	CWC15	5.35313	18.2275
OID43350	AK2	7.95459	18.2134
OID45328	CD163	4.71763	18.195
OID43752	GIGYF2	4.95353	18.1818
OID45150	IGF2R	3.39652	18.1761
OID45284	TNFRSF1B	4.94466	18.1688
OID43355	ALDH3A1	5.7496	18.1688
OID44717	IL-19	8.22377	18.1688
OID45496	SERPIND1	4.691	18.1688
OID45000	TRMT10C	6.28003	18.162
OID45411	SHBG	4.76042	18.1613
OID45104	DDT	2.95449	18.1486
OID44541	CIAPIN1	6.04948	18.1376
OID44723	IRF3	6.02373	18.1279
OID44377	RAET1L_ULBP2	3.96143	18.1257
OID44854	PLAUR	4.58579	18.1063
OID42894	PDP1	6.28229	18.1055
OID43910	LAMB1	6.08814	18.1024
OID42463	FH	4.6995	18.098
OID42808	NBN	5.3247	18.0872
OID44800	NADK	5.5166	18.0872
OID45453	CFH	6.58804	18.0844
OID44531	CDV3	6.01332	18.0784
OID44003	NAA10	5.75088	18.059
OID44249	SIRT2	5.96152	18.0563
OID45219	PGLYRP1	6.56568	18.0526
OID42609	IL1RL2	4.46313	18.0465
OID44389	VEGFA	5.41777	18.0255
OID44794	MSRA	5.93497	18.0055
OID44993	TOMM20	5.4205	17.9993
OID41968	TSSC4	6.45408	17.9985
OID43652	EDF1	7.05712	17.994
OID43469	CCL20	6.73523	17.994
OID45473	KLKB1	5.11024	17.9891
OID44275	SOWAHC	5.73616	17.9814
OID44687	GMFG	5.25054	17.981
OID45181	MEGF9	3.80668	17.9765
OID40171	DOHH	5.49482	17.961
OID42842	NOS1	6.0474	17.9578
OID43554	COMMD1	5.54982	17.9552
OID45231	PPIB	5.11144	17.9348
OID44633	ERBB2	2.83303	17.9322
OID43609	DKK4	6.33592	17.9164
OID42185	BIN3	5.07704	17.9164
OID41781	SEPTIN10	7.18855	17.9126
OID42771	MPST	4.72792	17.8929
OID44011	NARS1	3.55449	17.8917
OID44343	TNFRSF6B	5.05097	17.883
OID44951	SPART	4.58768	17.8483
OID44826	OLR1	6.27246	17.8423
OID45303	AHSG	5.92292	17.8052
OID45454	CFHR2	5.35194	17.8052
OID40553	RBBP9	6.43473	17.7988
OID45329	CD46	4.12378	17.7986
OID43213	TOM1L1	3.27201	17.7953
OID44208	SCAMP2	5.661	17.7953
OID44424	ZER1	2.64237	17.7921
OID44240	SH3BP1	4.29034	17.7844
OID45435	APCS	4.57778	17.7725
OID45343	CSF1R	4.50954	17.7591
OID40143	CWF19L1	6.25049	17.7562
OID44940	SMPD1	3.26593	17.7562
OID43804	HLA-A	3.82284	17.7491
OID45087	CORO1A	6.6807	17.7407
OID44281	SPTLC1	3.73668	17.712
OID44843	PDLIM7	5.07079	17.7085
OID45358	FCGR2A	4.03125	17.6808
OID43671	ELAC1	5.13962	17.6599
OID42726	MAGEB2	3.69998	17.6486
OID45430	VASP	5.10551	17.6359
OID45306	ANGPTL3	5.51972	17.6191
OID40595	SF3B3	7.64996	17.6185
OID42467	FKBP15	4.58723	17.6121
OID42902	PGLYRP4	6.01148	17.6015
OID42439	FAM120B	5.1151	17.5879
OID45360	FCN1	6.64951	17.5864
OID45392	OSMR	2.78216	17.5847
OID44631	EPHA1	3.83319	17.5654
OID45320	C2	6.24326	17.5439
OID43091	SLC27A4	6.43899	17.5393
OID43506	CDCP1	4.69097	17.5339
OID44088	PFDN2	3.90502	17.4858
OID44707	IAH1	5.32272	17.481
OID41735	RNF214	3.40514	17.4797
OID43038	RUVBL1	4.26185	17.4708
OID43913	LARP1	5.18675	17.4599
OID45481	PGLYRP2	5.38607	17.4594
OID42928	PPIE	5.17261	17.4475
OID43063	SEPTIN7	6.66461	17.4475
OID44874	PRSS8	2.26136	17.394
OID44046	NUDC	5.94198	17.3799
OID43447	CALML4	6.73911	17.3688
OID45478	LYVE1	5.21721	17.3633
OID45495	SERPINC1	2.63808	17.3624
OID43826	HTD2	6.26139	17.2699
OID44890	RABEP1	3.25706	17.252
OID42358	DDX23	5.75092	17.2518
OID44938	NHERF1	6.09131	17.248
OID44468	APPL2	4.49291	17.237
OID43854	IL4R	4.50047	17.2219
OID43419	BNIP3L	5.17803	17.221
OID43297	ZCCHC8	3.55093	17.215
OID43814	HPCAL1	6.12014	17.21
OID42453	FDX2	6.11077	17.1954
OID42525	GOLGA1	6.09302	17.1949
OID42437	FAF2	5.39005	17.1931
OID44220	SDHB	4.3727	17.1901
OID44532	CEACAM1	4.04109	17.1797
OID43414	BLNK	6.38661	17.1795
OID41621	PLCG1	5.09321	17.166
OID45374	IGFBP6	3.67013	17.1619
OID43657	EFHD2	4.97645	17.1612
OID44418	YARS1	6.88108	17.156
OID43604	DFFA	6.5197	17.1548
OID44877	PTGR1	3.83046	17.1548
OID42290	CHCHD3	6.15124	17.152
OID44961	ST13	6.72212	17.1468
OID41745	RPRD1A	4.84239	17.1382
OID43460	CC2D1A	5.79175	17.1309
OID44124	PRDX6	4.30504	17.1305
OID44307	TAX1BP1	3.52761	17.1284
OID40209	EVPLL	4.84024	17.1181
OID43001	RCC1	3.41378	17.1082
OID42301	CLNS1A	5.48487	17.1028
OID42960	PSMD5	3.33196	17.0974
OID44183	RHOC	4.21243	17.0697
OID44123	PRDX5	4.46006	17.0504
OID42307	CNPY2	3.70708	17.049
OID45472	ITIH4	5.51656	17.0451
OID44354	TOR1AIP1	6.1352	17.044
OID43808	HMGCL	3.60882	17.0268
OID43473	CCL3	5.2168	17.0192
OID42392	DYNLT1	5.34293	17.0168
OID43505	CDC42BPB	4.53975	17.0066
OID45099	CTSB	2.9607	17.0052
OID43670	EIF4H	6.70739	16.9963
OID42961	PSMG1	6.47398	16.9949
OID44831	PAXX	5.87846	16.975
OID44349	TNIP1	5.56765	16.9534
OID44697	HAAO	5.59434	16.9477
OID45499	SERPING1	4.44351	16.9465
OID45218	PECAM1	4.9642	16.9465
OID42716	LUC7L3	4.6759	16.9107
OID45294	VSIG4	4.76364	16.897
OID44287	STAMBP	6.23925	16.8922
OID43696	FAM114A2	4.66407	16.8922
OID43410	BCL2L1	6.70027	16.8896
OID43597	DCTN6	3.6996	16.885
OID45223	PILRA	5.38247	16.8587
OID41499	MTMR6	4.51186	16.8547
OID45005	TYRO3	2.23894	16.8497
OID41740	RPEL1	5.54916	16.8324
OID45307	ANPEP	3.79596	16.8201
OID42636	IRAK1	3.48421	16.8109
OID42559	HGS	3.62037	16.8012
OID45459	CPB2	5.15971	16.7977
OID42150	ATAD3B	3.71509	16.7977
OID44990	TNFRSF21	4.52544	16.7911
OID42789	MVK	5.67115	16.7792
OID41942	TOMM34	5.90781	16.7677
OID41586	PARN	3.08498	16.7673
OID44557	COMMD2	4.19374	16.765
OID45410	SELP	5.14569	16.763
OID43164	TBL1X	4.24865	16.7622
OID43754	GIPC2	3.69808	16.7553
OID45053	CCL16	4.20929	16.7456
OID45377	ITGB1	3.13086	16.7449
OID45479	MBL2	5.39371	16.7425
OID44825	OLFM4	6.67519	16.7361
OID41776	SEC13	4.94237	16.7245
OID43594	DCPS	5.5363	16.7202
OID43941	LTA4H	3.74069	16.7129
OID44522	CDA	3.97392	16.7071
OID45147	ICAM3	4.14043	16.6982
OID45278	TIE1	4.18669	16.6902
OID44199	S100A12	4.99754	16.6893
OID42237	CD164L2	2.80379	16.6589
OID43148	SURF2	3.90997	16.6561
OID44865	PPP1R12A	5.11987	16.6561
OID45183	MET	4.10258	16.6483
OID42724	MAEA	5.82628	16.6317
OID44589	CXCL9	5.31374	16.621
OID44062	OSM	6.64034	16.6171
OID40484	PALMD	5.56207	16.609
OID40856	BCL7C	5.23234	16.6086
OID44045	NUCB2	4.49765	16.5997
OID43842	IL12A_IL12B	6.93907	16.5978
OID40959	CCDC91	3.69336	16.5913
OID45352	EFEMP1	4.32748	16.5901
OID44503	CCL27	5.63449	16.5857
OID43374	APIP	3.81714	16.5755
OID41028	CLIC3	3.9937	16.5654
OID40586	SCEL	4.94413	16.5647
OID45361	FCN2	4.72493	16.5641
OID44399	VSIG10L	3.62664	16.5624
OID44454	AHCY	3.60681	16.5557
OID42796	MYO6	6.09955	16.5468
OID42140	ARID4B	3.8356	16.542
OID45355	F11	6.54841	16.5309
OID42261	CEBPA	3.94407	16.499
OID42979	RABEPK	2.7905	16.4879
OID45366	GPI	4.67472	16.4813
OID45073	CKB	2.49543	16.4715
OID42103	AKR1B1	4.06157	16.4656
OID45052	CCL15	3.86158	16.4576
OID43602	DEFB103A_DEFB103B	4.14197	16.4576
OID45333	CFHR5	5.58983	16.4535
OID44013	NCF2	5.7607	16.436
OID45350	DEFA1	4.45302	16.4298
OID43572	CSF2RB	5.19472	16.4176
OID43298	ZFAND6	4.89561	16.4176
OID45452	CFD	4.30471	16.4176
OID44851	PLA2G12A	3.63749	16.4088
OID42393	ECI2	5.0526	16.4088
OID42781	MTHFD1	3.79575	16.4062
OID43077	SHPK	3.36346	16.4002
OID44666	FURIN	4.16183	16.3801
OID42762	MMAB	6.13688	16.3739
OID44760	LTBR	3.38924	16.3702
OID42933	PPP1R2B	5.70441	16.3592
OID43987	MRPL24	3.71331	16.3585
OID40460	NIBAN2	5.36242	16.3473
OID43836	IGBP1	5.88874	16.3453
OID44359	TRIM21	4.39781	16.3374
OID42551	HBS1L	4.55932	16.3246
OID44534	CEP131	3.50247	16.322
OID41091	DDX60	5.97531	16.3196
OID42124	ANP32E	4.06583	16.3148
OID40498	PELI1	4.61097	16.3079
OID43925	LMNB1	6.64545	16.3044
OID44143	PTGES2	5.82136	16.2961
OID43719	FKBPL	4.03381	16.2843
OID42897	PDZD2	6.38859	16.2725
OID42512	GGA3	5.17951	16.2708
OID44517	CD69	4.81706	16.2689
OID44374	UBXN2B	6.23834	16.2689
OID43127	SPRR1B	4.98974	16.2608
OID43359	AMDHD1	4.10189	16.2586
OID43315	ABL1	5.60236	16.2548
OID44272	SNX33	4.48006	16.221
OID44475	BICD2	4.4969	16.1808
OID44752	LGMN	2.56511	16.1802
OID45100	CXCL16	4.77837	16.1802
OID45419	TFPI	3.066	16.1677
OID42700	LRBA	5.5098	16.1631
OID44632	EPHA4	6.36502	16.163
OID42454	FEN1	4.5311	16.1423
OID42353	DCTN4	3.96958	16.1391
OID43737	GALNT2	3.8454	16.1308
OID40517	PNPLA1	3.69047	16.126
OID44835	PDAP1	5.32382	16.1221
OID42630	ILKAP	4.46205	16.1081
OID41986	UBE2D2	2.76321	16.0711
OID41634	PLS3	3.88011	16.0607
OID45111	DSG2	3.02787	16.0604
OID44979	THY1	3.05574	16.043
OID44964	STRN	4.61086	16.0271
OID41998	UQCC2	5.14627	16.0236
OID44543	CKMT1A_CKMT1B	5.03533	16.021
OID43715	FKBP14	5.83721	16.0199
OID45468	HABP2	5.31193	16.0156
OID45449	C8B	4.29202	16.007
OID45487	RBP4	7.5884	16.0061
OID45425	TIMP1	3.72219	15.9952
OID43683	EPHB6	3.06375	15.9459
OID44433	ACADSB	3.81352	15.9438
OID44028	NFU1	7.16512	15.9402
OID43964	MCF2L	4.4751	15.9303
OID43462	CCAR2	3.83142	15.9202
OID45082	COL18A1	3.97104	15.9127
OID44787	MMP8	7.58826	15.906
OID44880	PTPRZ1	4.64103	15.9016
OID43959	MAPK9	3.48252	15.8967
OID45129	FYB1	6.9246	15.896
OID45348	CTSZ	2.17502	15.888
OID42028	WWC1	2.74156	15.883
OID43421	BOLA2	5.30489	15.8787
OID42870	OTUD1	3.87725	15.8732
OID40580	RPLP1	1.39471	15.8718
OID43510	CDNF	4.24922	15.8718
OID45247	RETN	5.83433	15.8447
OID45362	FETUB	3.42514	15.8226
OID44549	CMC1	5.37461	15.8213
OID45399	PON1	4.1849	15.8151
OID44050	NUDT2	3.08166	15.8132
OID44001	MYCBP2	4.31631	15.8114
OID44504	CCL4	5.44915	15.8097
OID44318	TGFA	4.88657	15.8018
OID45313	APOM	4.45917	15.7928
OID45398	PNLIP	3.48379	15.7879
OID44624	ENO1	2.97063	15.7851
OID45434	AFM	3.51094	15.7828
OID45048	CA4	5.18128	15.7828
OID41793	SH3GL1	3.8724	15.7828
OID42529	GPATCH1	3.82495	15.7822
OID44576	CST7	5.19718	15.7822
OID44919	SEMA3G	2.97164	15.7822
OID44991	TNFRSF8	3.08207	15.7801
OID43530	CKAP4	3.83311	15.7777
OID45321	C9	5.02694	15.7772
OID43352	AKT1S1	4.47944	15.7563
OID45370	HSPG2	3.14805	15.7351
OID41089	DDX55	3.87294	15.7351
OID43643	DXO	3.79967	15.7328
OID44164	RALB	4.5974	15.7326
OID42289	CHAC2	4.0796	15.7271
OID45432	VNN1	3.38596	15.7159
OID44742	LBR	5.71135	15.6991
OID45285	TNFSF13B	3.61645	15.6979
OID43666	EIF4B	5.99789	15.6842
OID44234	SETMAR	5.11411	15.6641
OID45030	AMDHD2	3.46084	15.6634
OID42175	BAX	7.23862	15.6634
OID44904	S100A11	2.64194	15.6614
OID44520	CD80	4.17384	15.6362
OID42284	CFAP410	3.61117	15.6223
OID43957	MAP2K6	3.70749	15.615
OID44684	GLOD4	3.61632	15.5985
OID45058	CD177	5.50197	15.598
OID43377	ARF6	6.87603	15.598
OID42542	GSTP1	4.66205	15.5935
OID45233	PRAM1	6.76918	15.5875
OID41476	MIDN	5.40664	15.5763
OID41563	NTPCR	6.23924	15.57
OID45085	COL6A3	4.37668	15.5606
OID42347	CYTH3	4.86698	15.5425
OID44669	GALM	4.43414	15.5227
OID44483	BST2	4.76817	15.5189
OID45480	ORM1	2.64927	15.5036
OID41008	CHAC1	3.87642	15.4929
OID45028	ALCAM	3.12766	15.4841
OID42939	PREB	2.78154	15.4835
OID44319	TGFB1	4.12643	15.4815
OID44371	UBAC1	3.35213	15.4727
OID42918	PMM2	4.96501	15.4718
OID45493	SERPINA6	3.64371	15.4556
OID43811	HNRNPUL1	4.35648	15.4459
OID42260	CEACAM5	5.31361	15.4357
OID43448	CAMSAP1	4.97189	15.4319
OID45119	ESAM	3.5729	15.4308
OID43454	CASP7	6.37406	15.4271
OID43874	IST1	4.43754	15.4182
OID44439	ADAM8	4.96663	15.4118
OID44040	NT5C1A	3.53397	15.4048
OID40024	APLF	6.21401	15.4026
OID42625	IL36B	0.762408	15.3988
OID43744	GCC1	4.91965	15.3913
OID42425	ERI1	3.75989	15.3821
OID45118	EPHB4	3.66461	15.3673
OID42305	CLYBL	4.40639	15.3673
OID44051	NUMB	6.13234	15.3539
OID40629	STAP2	5.7618	15.3139
OID43438	CA12	3.84032	15.3054
OID44600	DDR1	3.35161	15.2907
OID43997	MTSS1	4.24331	15.2907
OID45426	TNC	4.12316	15.2892
OID43250	TTC1	3.21479	15.2839
OID43109	SNU13	5.82817	15.2839
OID43378	ARFIP1	4.74747	15.2814
OID44789	MNDA	5.85061	15.2812
OID43395	ATP6V1G1	6.40333	15.2758
OID43562	CRADD	4.94996	15.2742
OID44875	PRXL2B	4.23545	15.2681
OID40080	C6orf132	4.66756	15.2563
OID41462	MED6	3.49833	15.2535
OID44968	SYAP1	5.43065	15.2465
OID42669	KIFC1	4.70699	15.2453
OID43928	LONP1	5.05411	15.2379
OID45423	THBS4	3.40139	15.2343
OID42583	IFIT1	4.93436	15.2298
OID45186	MIF	3.08576	15.2296
OID45476	LRG1	2.99247	15.2232
OID43071	SH3BP5L	3.3971	15.2151
OID42434	EXOSC3	4.53057	15.1998
OID44136	PSMD9	4.95001	15.1933
OID43905	KRT6C	2.45778	15.1914
OID42249	CDC42BPG	4.56057	15.1871
OID44994	TP53I3	3.37168	15.1841
OID42132	ARG2	5.29423	15.1673
OID40603	SMAP1	4.4363	15.1642
OID45336	CHL1	3.23412	15.162
OID44881	PTRHD1	5.39864	15.1556
OID44193	RPL14	5.33068	15.1556
OID43320	ACP6	5.72006	15.121
OID45403	PTGDS	3.32287	15.1156
OID45250	SCARF1	4.00437	15.1046
OID45422	TGOLN2	2.0948	15.1014
OID44554	COL4A1	4.02743	15.0954
OID43620	DNAJB8	3.06759	15.0872
OID43707	FGD3	3.56454	15.0859
OID43886	KAZN	2.86663	15.0817
OID44750	LGALS8	4.66398	15.06
OID45463	F2	4.20431	15.0365
OID44591	DAG1	4.62215	15.036
OID41955	TRIP10	3.74754	15.0305
OID43225	TPPP3	6.9694	15.0305
OID44592	DAP	5.73957	15.0256
OID44562	CPPED1	4.2589	15.0146
OID40757	ABCF2	2.94175	15.0069
OID40647	TBCK	3.26909	15.0051
OID44479	BPI	5.33999	15.0041
OID41792	SH3D21	5.82372	14.9998
OID42800	MZT1	3.27658	14.9996
OID43951	MAD1L1	3.17056	14.997
OID42272	CEP128	2.34302	14.9868
OID45187	MMP3	4.58637	14.9844
OID45305	ANG	4.11579	14.9737
OID42202	C2CD2L	2.2276	14.9686
OID43046	SART1	5.50848	14.9398
OID45494	SERPINA7	5.37381	14.9398
OID40197	EML1	3.56306	14.935
OID44032	NIT1	5.38788	14.9343
OID44027	NFE2	3.13006	14.929
OID44523	CDC37	5.33418	14.9196
OID40776	AK4	5.69961	14.9148
OID40906	C5orf22	2.68696	14.9131
OID44230	SERPINB4	-2.16898	14.8961
OID44009	NAP1L4	6.77341	14.8749
OID45380	LBP	4.24642	14.8749
OID43170	TDRKH	5.21012	14.8627
OID43504	CDC26	5.15238	14.8522
OID44739	LAIR1	4.54172	14.851
OID43407	BAP18	5.49579	14.8503
OID43591	DARS1	3.69559	14.8445
OID45259	SIRPA	3.02252	14.8329
OID45246	RELT	4.15095	14.8281
OID42663	KIF1C	4.13228	14.827
OID42871	OVCA2	3.0743	14.819
OID43870	IRAG2	3.03278	14.8103
OID45455	CFHR4	4.60282	14.7973
OID44471	ATOX1	5.36182	14.7903
OID45084	COL3A1	4.14161	14.7812
OID41566	NUDT7	3.60999	14.7805
OID45393	PCOLCE	4.81723	14.7767
OID45004	TYMP	3.04455	14.7591
OID44866	PPP1R2	4.42448	14.7579
OID43699	FAM172A	4.71568	14.7579
OID45491	SERPINA4	3.86277	14.7576
OID45488	SELENOP	3.95488	14.7436
OID44394	VNN2	4.98452	14.7407
OID42986	RANBP2	3.18897	14.7406
OID43393	ATG16L1	3.91046	14.7373
OID41777	SEC14L2	3.20103	14.7347
OID43390	ASPSCR1	3.67898	14.7318
OID45501	TTR	3.0323	14.7276
OID41022	CILK1	3.34845	14.7041
OID44170	RBM17	4.04961	14.7012
OID43969	METAP1D	3.97084	14.701
OID44948	SOST	5.19908	14.701
OID43773	GPC1	4.12084	14.6981
OID43516	CEP135	3.42027	14.6977
OID42493	GALNT3	3.54123	14.6977
OID44860	PNP	6.68331	14.6806
OID43204	TNF	3.06425	14.6708
OID43129	SPTBN2	5.18275	14.6657
OID45023	ADAMTS13	3.56811	14.6646
OID45166	ITGB2	5.08216	14.6437
OID41453	MARK3	3.6207	14.6419
OID43778	GPKOW	3.42543	14.6355
OID44712	IGSF8	3.39526	14.6353
OID42637	ITCH	2.79946	14.6299
OID44706	HTRA2	3.06612	14.6296
OID45402	PRSS2	3.31177	14.6296
OID40914	C8orf58	3.68351	14.6196
OID45155	IL17RA	3.84602	14.6038
OID44108	POF1B	2.82039	14.5991
OID43785	GYS1	4.81052	14.5991
OID43884	JPT2	4.4119	14.5966
OID44415	WWP2	3.50125	14.5965
OID42970	PXN	3.82395	14.5838
OID41252	GOLGA2	5.45683	14.5821
OID44949	SPAG9	4.39898	14.574
OID45342	CRISP3	2.55757	14.5725
OID43313	ABHD14B	3.18709	14.5686
OID43488	CD300E	3.26409	14.5684
OID43976	MITD1	3.57798	14.5684
OID42536	GRIPAP1	2.86759	14.5617
OID43645	EBAG9	4.22796	14.56
OID44081	PCYT2	4.20119	14.5516
OID44780	MGAT2	2.21561	14.55
OID45245	REG3A	3.3316	14.5434
OID44122	PRDX1	2.39201	14.5364
OID43970	METAP2	5.35386	14.5359
OID44228	SEPTIN9	3.05036	14.5307
OID44336	TNFAIP2	4.56892	14.5157
OID44368	TXLNA	4.76867	14.4968
OID44292	STX4	3.87378	14.472
OID44293	STX7	5.48361	14.4605
OID44348	TNFSF14	4.45575	14.4572
OID45215	PDLIM1	4.25665	14.4374
OID44763	LZTFL1	5.37688	14.4274
OID43100	SLK	3.94514	14.4264
OID44570	CRIM1	4.01993	14.4153
OID45477	LUM	5.10046	14.4123
OID44645	FADD	3.90623	14.4017
OID43869	IQGAP2	4.24738	14.3784
OID42022	WDR53	6.36668	14.3567
OID44588	CXCL6	6.07145	14.3557
OID41456	MAST4	3.21419	14.3531
OID43522	CETN3	2.66467	14.3511
OID40004	ACAD9	6.03507	14.3425
OID42924	PNPT1	4.32807	14.3299
OID40781	AKAP8	3.50003	14.3219
OID44244	SIGLEC10	2.75206	14.3103
OID42357	DDX19B	4.41547	14.309
OID42676	KLF4	4.99296	14.2962
OID40713	WDR77	4.89215	14.2914
OID40192	EIF3M	6.12842	14.2891
OID41307	IFT25	2.78232	14.2866
OID45143	HPSE	4.04712	14.2627
OID43660	EGLN1	5.90827	14.255
OID44382	USP25	3.67038	14.2484
OID41032	CLTA	5.02506	14.2353
OID42162	ATP6AP2	2.4392	14.2346
OID43322	ACRV1	2.49633	14.23
OID42449	FCHO2	6.41891	14.2295
OID42743	MAVS	3.19139	14.2287
OID43552	COL2A1	2.33042	14.211
OID43215	TOX	3.63258	14.2086
OID45489	SERPINA1	1.70043	14.1981
OID40257	FUBP3	4.21042	14.1916
OID44905	S100A4	2.79423	14.1912
OID43971	MGMT	4.56681	14.1857
OID43218	TP53BP1	3.64282	14.1516
OID41660	PPP1R7	5.30112	14.1478
OID45091	CRTAC1	3.17529	14.1431
OID41161	ENTPD3	2.98498	14.1356
OID45171	LAMB2	3.05714	14.1298
OID42248	CDC27	2.78363	14.1239
OID43455	CASP8	6.59738	14.1227
OID44958	SRC	3.45205	14.1224
OID43796	HDGF	4.98767	14.1217
OID43983	MPHOSPH8	3.76576	14.1047
OID45474	LGALS3BP	2.03931	14.1043
OID42076	ZRSR2	4.95043	14.1017
OID45433	A1BG	3.73428	14.1017
OID45081	COL15A1	3.04655	14.101
OID44653	FGFBP1	4.91673	14.0997
OID42214	CALB2	3.81615	14.0887
OID43412	BCR	3.16804	14.0823
OID42889	PDE1C	2.53087	14.0812
OID41651	PPFIA4	4.41799	14.0812
OID42036	YKT6	4.08147	14.0803
OID43672	ELOA	5.16245	14.079
OID44201	S100A16	3.9344	14.0738
OID44686	GLRX5	5.97176	14.0685
OID41918	TCF25	5.99408	14.0562
OID43527	CHMP1A	3.58983	14.0542
OID45161	IMUP	4.54622	14.0301
OID42810	NCCRP1	3.56236	14.0264
OID40146	CYSRT1	5.14678	14.0244
OID43515	CEACAM8	4.72218	14.0152
OID41744	RPP30	3.40268	14.0111
OID45173	LCP1	3.78312	14.0074
OID44501	CCL23	2.92563	13.9987
OID42275	CEP170B	3.78783	13.9952
OID44984	TJAP1	2.43129	13.9947
OID44740	LAMA4	4.73285	13.9888
OID42408	ENAH	4.95035	13.988
OID44914	SDC1	4.0853	13.9868
OID42134	ARHGAP12	4.04283	13.9838
OID41619	PLCD1	2.94003	13.9693
OID44757	LRP11	2.53148	13.9561
OID40148	DAB2IP	3.34025	13.9561
OID44474	BCAT1	2.42248	13.9555
OID45063	CD99L2	2.3499	13.9483
OID41436	LYSMD1	5.61291	13.9394
OID41345	IRGQ	3.21864	13.9352
OID45337	CNDP1	3.68826	13.9264
OID44620	EHBP1	3.26182	13.9101
OID43664	EIF2B4	5.39976	13.9046
OID44510	CD300A	3.50034	13.9043
OID42849	NQO1	6.05134	13.8844
OID40544	RALBP1	3.95456	13.8814
OID42571	HPCAL4	2.58784	13.8811
OID43622	DNAJC21	1.60919	13.8768
OID42287	CFDP1	4.87709	13.874
OID42219	CAMSAP2	3.47576	13.8679
OID45365	GP1BA	4.16556	13.8679
OID43789	HAGH	4.96025	13.8659
OID41996	UNC45A	4.83977	13.8589
OID44177	REEP4	2.59293	13.8523
OID44802	NBL1	2.60175	13.8374
OID45165	ITGAM	4.71259	13.8366
OID43318	ACOT13	5.39139	13.8349
OID43677	ENTPD5	1.90717	13.8341
OID44935	SIRPB1	4.11116	13.8341
OID41533	NDRG1	5.36073	13.8336
OID45391	NRP1	3.63027	13.8335
OID43252	TTF2	4.66425	13.8287
OID43845	IL16	5.56115	13.8185
OID44665	FUOM	3.10526	13.8172
OID45251	SELE	3.55918	13.8099
OID45502	VTN	5.18064	13.8035
OID45282	TNFRSF17	2.61534	13.8022
OID44464	ANXA3	4.4086	13.7971
OID43829	IDO1	4.81084	13.7925
OID45500	TF	3.12018	13.7862
OID42710	LSG1	3.16523	13.7727
OID40253	FRMD8	4.94357	13.7663
OID45086	COLEC11	3.73049	13.7623
OID43934	LRIG1	3.80303	13.7608
OID42720	LYPLA2	2.63334	13.7566
OID40240	FDXR	3.8947	13.7337
OID42688	LAP3	4.47505	13.7324
OID44165	RALY	4.18331	13.7258
OID43757	GIT1	3.82128	13.7236
OID44643	FABP3	4.45303	13.7211
OID40422	MREG	5.22845	13.7153
OID44718	IL1R2	2.48674	13.7153
OID45200	NOTCH3	3.62859	13.7119
OID44158	PYHIN1	6.09303	13.7031
OID45385	MRC1	4.49865	13.6985
OID44345	TNFSF10	3.62168	13.6913
OID40093	CCDC30	4.4461	13.6737
OID42338	CUTC	4.58786	13.6724
OID42821	NEDD1	2.50813	13.6408
OID40002	ABHD5	3.60878	13.634
OID45301	ADA2	3.70183	13.6161
OID44353	TOP2B	5.53416	13.6094
OID45324	CCL14	4.36114	13.609
OID44035	NMT1	4.55627	13.5956
OID42648	JUN	5.24733	13.588
OID41144	EEPD1	4.7242	13.573
OID43735	GADD45GIP1	4.16385	13.5672
OID40230	FAM83C	6.14828	13.5634
OID45007	UBE2L6	5.84674	13.5611
OID43489	CD300LF	5.06818	13.5589
OID44200	S100A13	3.92109	13.5578
OID44966	SUMF2	2.64834	13.5522
OID44120	PPP2R5A	6.03708	13.548
OID44695	GRHPR	3.6383	13.5468
OID45216	PEAR1	3.32323	13.5458
OID42615	IL-22RA1	2.89097	13.5439
OID44489	CA13	4.16829	13.5439
OID45238	PRTN3	4.65555	13.5439
OID45378	ITIH3	4.49908	13.543
OID45318	C1QTNF1	3.28795	13.5342
OID45349	DBH	4.65567	13.5261
OID44813	NME3	2.95212	13.5206
OID44056	OGFR	4.76013	13.5115
OID42739	MAPKAPK2	3.41543	13.5084
OID44291	STX3	2.1478	13.4891
OID43035	RRP1	3.11462	13.4761
OID45008	UBXN1	4.70702	13.4737
OID45400	PRDX2	1.67188	13.4727
OID41097	DHX36	4.0979	13.4713
OID44274	SORD	5.7803	13.4668
OID41666	PRKCI	1.94384	13.4629
OID44644	FABP5	-1.6403	13.4426
OID43289	XIAP	4.48692	13.4358
OID41275	GUF1	2.81078	13.4254
OID44023	NEO1	4.00749	13.4207
OID41551	NOSIP	5.33387	13.4204
OID40601	SIRT6	1.70715	13.4105
OID44647	FAM3C	3.67654	13.3934
OID43356	ALDH5A1	3.19498	13.3813
OID44115	PPP1CC	3.15731	13.3796
OID43847	IL18R1	3.17634	13.3715
OID45483	PPBP	4.81123	13.3715
OID44509	CD2AP	4.38363	13.3667
OID45369	HGFAC	4.77641	13.3551
OID44515	CD48	2.94469	13.3484
OID43461	CCAR1	3.27645	13.3386
OID45381	LCAT	2.52942	13.3367
OID45153	IGFBP4	2.78922	13.3306
OID43316	ABLIM1	4.89607	13.3248
OID43896	KLK13	2.42849	13.32
OID44550	CNN2	3.39755	13.3181
OID41282	HDDC3	2.27549	13.3121
OID43427	BSG	2.34077	13.3084
OID45316	AXL	2.07292	13.3079
OID42801	MZT2B	4.57253	13.2997
OID44463	ANXA1	2.72376	13.2935
OID44498	CCL2	3.16616	13.2805
OID44205	SAMD9L	3.41834	13.2762
OID44217	SCRIB	4.11202	13.2752
OID42129	AP1G2	5.24425	13.2617
OID44286	STAM	2.51505	13.2588
OID43487	CD274	4.14325	13.255
OID44282	SRP14	3.05402	13.255
OID43704	FCAR	4.54966	13.255
OID45191	MUC1	3.23037	13.2389
OID42464	FHIT	5.37679	13.2305
OID43524	CHCHD10	2.95296	13.2233
OID43415	BLOC1S3	2.36221	13.2203
OID41774	SDR16C5	4.78905	13.2153
OID43345	AHNAK	4.72828	13.213
OID44420	YJU2	3.04449	13.2091
OID44316	TEX101	2.98667	13.2086
OID45157	IL1RAP	2.32792	13.2085
OID44882	PTX3	5.63831	13.2076
OID42020	WDR20	4.04381	13.2052
OID41132	DYNC1I2	4.47752	13.2051
OID41702	RASSF5	4.72141	13.2049
OID42311	CNTRL	3.11003	13.2047
OID43834	IFNGR2	3.11553	13.1776
OID43380	ARHGAP27	3.67227	13.1763
OID44304	TACSTD2	2.56524	13.1759
OID44768	MAP2K1	4.05646	13.1742
OID44538	CHMP6	2.98337	13.1731
OID40600	SIRT3	1.89252	13.1694
OID44847	PILRB	3.96623	13.1637
OID43536	CLEC4D	4.29767	13.1635
OID43526	CHM	2.90204	13.1629
OID43518	CEP250	3.33383	13.1609
OID44111	PON2	2.51361	13.1592
OID42535	GRIP2	2.25251	13.1533
OID42589	IFT20	2.9849	13.1422
OID43081	SIRT1	2.3595	13.1422
OID41894	SUCLA2	3.43542	13.1422
OID42404	ELAVL4	4.70435	13.1327
OID41675	PTPN11	6.7889	13.1322
OID44467	APOBR	3.57937	13.1264
OID44161	RAB3IP	2.48391	13.1264
OID45317	BCHE	3.4636	13.1263
OID45252	SELL	3.76869	13.1259
OID43017	RNF25	4.00474	13.1239
OID43404	BAG5	3.70749	13.1222
OID40806	APBB2	2.34691	13.1207
OID41031	CLPX	4.32939	13.1122
OID43975	MINK1	6.02948	13.1122
OID40357	KRI1	4.9781	13.1061
OID43291	YTHDF3	3.89393	13.0863
OID45475	LPA	4.52426	13.0837
OID41059	CSPP1	2.26919	13.0606
OID42854	NSDHL	2.72429	13.0531
OID45193	MYH9	3.15051	13.0531
OID43665	EIF2S2	4.95475	13.0391
OID42641	ITPA	2.81761	13.0389
OID44976	TGM2	4.39343	13.0363
OID42420	EPHX2	3.46651	13.0335
OID41751	RSRC1	3.94638	13.031
OID44642	FABP2	2.09855	13.031
OID44455	AK1	3.78939	13.0308
OID44212	SCLT1	2.68278	13.0169
OID41216	FOXK2	3.99258	13.01
OID42032	XRCC1	3.35965	12.9975
OID43933	LRCH4	3.67939	12.9975
OID43769	GORASP2	2.45094	12.9933
OID43067	SGF29	2.56218	12.9919
OID45258	SIGLEC5	4.83761	12.9919
OID41654	PPP1R13B	3.33976	12.9845
OID43570	CSDE1	4.25647	12.9748
OID42992	RASA1	1.42551	12.9747
OID45420	TFRC	2.58963	12.9692
OID44385	VAMP8	4.03125	12.961
OID41919	TCHH	4.20427	12.9581
OID43413	BECN1	4.06585	12.9516
OID44221	SEC31A	4.7922	12.9308
OID43361	AMPD3	5.02232	12.9089
OID42082	ACAA1	3.9251	12.9033
OID43843	IL12B	5.32007	12.892
OID43810	HNMT	5.37449	12.8862
OID43268	BLTP3B	2.67406	12.8847
OID43794	HCLS1	4.64434	12.8827
OID43628	DNPEP	5.36379	12.8699
OID45105	DEFB1	4.67883	12.8658
OID41489	MRPS27	4.73097	12.8652
OID42899	PELO	3.89561	12.8437
OID45405	REG1A	2.87158	12.8268
OID44876	PSTPIP2	4.94516	12.8244
OID42566	HMGCS1	2.28582	12.8031
OID41204	FBXO22	2.18845	12.8023
OID42088	ACY3	2.31412	12.8005
OID44590	DAAM1	3.32127	12.7558
OID43147	SUMF1	2.87436	12.7304
OID43146	SUGT1	3.23581	12.7296
OID43763	GLYR1	1.62884	12.7287
OID43269	UMAD1	3.11012	12.7251
OID44031	NHEJ1	4.46202	12.7246
OID45379	KIT	3.18216	12.7223
OID42370	DENR	4.33911	12.721
OID40336	KIAA1217	3.40414	12.7184
OID44773	MEGF10	2.34716	12.7123
OID43069	SH3BGRL2	2.77881	12.6972
OID42545	GTPBP2	4.90412	12.6776
OID42926	POLR3F	3.13764	12.6731
OID44915	SDC4	3.14036	12.6731
OID44360	TRIM25	5.64277	12.6726
OID45152	IGFBP2	3.27238	12.6704
OID44118	PPP1R18	3.90153	12.6566
OID41244	GDAP2	4.51304	12.6409
OID45120	F11R	1.89153	12.6301
OID44265	SNAPIN	2.06395	12.6199
OID40212	EXOSC5	4.16609	12.6187
OID45302	AGT	3.83037	12.6153
OID44372	UBE2B	4.41673	12.6002
OID45178	LILRB5	3.73028	12.5885
OID44989	TNFRSF14	2.31986	12.5684
OID44043	NUB1	2.35752	12.5684
OID44744	LECT2	3.0369	12.5617
OID42384	DOC2B	4.51159	12.5519
OID42651	KATNB1	3.09289	12.5507
OID42956	PRTFDC1	3.99892	12.5397
OID44748	LGALS1	3.37658	12.5297
OID43223	TPMT	5.20677	12.5255
OID43429	BTN3A2	2.10636	12.5081
OID44075	PCBP2	2.95319	12.4993
OID42773	MRI1	4.56201	12.4914
OID44114	PPME1	4.31112	12.4712
OID45076	CLEC4M	3.19179	12.4667
OID44555	COL5A1	3.22586	12.4547
OID42236	CCT5	1.87534	12.4501
OID42271	CEP120	2.29552	12.4488
OID44387	VAT1	3.14951	12.4438
OID43973	MIF4GD	3.44958	12.4405
OID40639	STX12	4.09101	12.4379
OID42235	CCNE1	4.18554	12.4344
OID44542	CKAP5	3.24974	12.4333
OID43274	USP47	4.88019	12.4301
OID44514	CD40	3.63809	12.4236
OID43082	SIRT5	3.3973	12.4115
OID45407	RNASE4	3.24781	12.4025
OID44241	SH3GLB2	4.96295	12.3904
OID40452	NDUFS3	4.65744	12.3886
OID44084	PDLIM5	4.20649	12.3854
OID43143	STX6	3.83916	12.3803
OID42283	CETN2	3.37838	12.3775
OID45414	SPARCL1	3.09158	12.3767
OID42431	EVI5L	4.22893	12.3721
OID40691	UBE2E2	4.60584	12.3674
OID43823	HSPA13	3.50425	12.3636
OID43409	BCL2	4.3481	12.3631
OID45208	PAM	2.6153	12.3606
OID41087	DDX21	5.44872	12.3401
OID44888	RAB11FIP3	3.22114	12.3307
OID44519	CD74	2.15442	12.3145
OID42624	IL36A	4.47742	12.3118
OID44173	RBP7	4.7495	12.2896
OID41150	EIF2D	3.92748	12.2879
OID42895	PDRG1	3.86913	12.2764
OID44188	RNF149	3.08254	12.2738
OID43059	SCP2	2.76886	12.2681
OID44573	CRYBB1	4.52773	12.2609
OID45037	AZU1	3.87013	12.2452
OID43853	IL36G	-0.550682	12.2437
OID41180	EEIG1	4.75535	12.24
OID44804	NCK2	2.6692	12.2096
OID44767	MANSC1	2.5787	12.2063
OID40728	ZC3HC1	5.41894	12.1969
OID44544	CLC	3.95069	12.196
OID41771	SDHA	3.58013	12.188
OID43621	DNAJC17	3.42058	12.1849
OID44998	TPP1	2.41997	12.1831
OID42137	ARHGEF5	5.0333	12.1796
OID45132	GGT1	2.38866	12.1764
OID41254	GOLGA4	2.60015	12.1746
OID43159	TARBP2	2.96751	12.1401
OID44560	CPA4	0.473217	12.1385
OID44857	PLXNB3	1.73908	12.1375
OID42424	ERF	3.13828	12.1258
OID45220	PI3	-2.04662	12.1215
OID43347	AHSA1	2.07827	12.1109
OID45297	XG	2.63927	12.1052
OID43995	MTIF3	4.63268	12.1016
OID41653	PPFIBP2	1.89167	12.0962
OID42418	EPG5	4.74695	12.0922
OID43701	FAM3D	4.29719	12.0827
OID43792	HBEGF	5.36361	12.0768
OID44311	TBCC	4.03302	12.0742
OID45072	CILP	2.8848	12.0676
OID42820	NECAP2	4.8821	12.0667
OID42159	ATP5F1D	3.99328	12.0667
OID41210	FHIP1B	3.62275	12.0551
OID41565	NUDT14	3.82405	12.0463
OID41638	POGLUT1	2.69044	12.0463
OID44033	NMI	3.35927	12.0439
OID41879	STARD10	2.43066	12.0303
OID45325	CCL18	2.95893	12.0223
OID44934	SIGLEC7	2.7376	12.0158
OID42569	HNRNPA0	3.30695	12.0156
OID45175	LGALS3	2.33439	12.0051
OID42164	ATXN10	4.14896	11.9999
OID43163	TBC1D2	4.47105	11.9925
OID44383	USP28	2.41983	11.986
OID41157	EMG1	3.45104	11.9798
OID42177	BCL2L15	4.84444	11.978
OID43034	RRM2B	4.23137	11.978
OID44427	ZHX2	1.78082	11.9763
OID45353	ELANE	3.60033	11.9741
OID42406	ELOB	3.36915	11.9697
OID42083	ACADM	2.63233	11.9679
OID40748	ZSWIM8	4.21305	11.9506
OID44458	AMOT	1.49036	11.9463
OID44142	PSTPIP1	3.89067	11.9415
OID45322	CA1	5.13615	11.9288
OID44271	SNX29	4.34042	11.9177
OID43819	HSBP1	4.43364	11.9156
OID43871	IRAK4	3.27179	11.9153
OID42173	BARGIN	4.40855	11.909
OID42734	MAP2K1	6.12148	11.9086
OID44218	SCRN1	3.70945	11.9074
OID43348	AIF1L	3.12459	11.9039
OID42169	BAG4	4.73269	11.8986
OID44584	CXCL10	4.26167	11.8913
OID43266	UGDH	2.20216	11.8913
OID45080	CNTN4	2.94261	11.8907
OID45240	PTPRC	2.53566	11.8812
OID42391	DYNC1H1	1.79727	11.8574
OID43175	TERF2IP	4.51035	11.8562
OID45256	SERPINE1	2.56159	11.8352
OID44749	LGALS4	2.35659	11.8347
OID41177	EXOSC4	1.08655	11.8337
OID44426	ZFYVE19	3.86897	11.8155
OID42874	PADI4	4.21816	11.8155
OID42506	GEMIN2	3.03952	11.8065
OID42100	AIF1	2.45793	11.7972
OID44502	CCL24	4.17791	11.7896
OID42778	MRRF	3.34354	11.7805
OID40890	ARK2N	4.01492	11.7791
OID44095	PIBF1	3.54085	11.7652
OID43734	GABARAP	2.97169	11.7587
OID44422	ZBP1	3.06084	11.7347
OID43243	TSC1	3.54222	11.7178
OID43391	ASRGL1	4.95357	11.717
OID45417	TCN2	4.19709	11.7102
OID42766	MNAT1	1.75074	11.7076
OID41939	TMOD2	4.05387	11.7012
OID43916	LATS1	3.00366	11.6986
OID42482	FUT1	2.52789	11.6924
OID45460	ECM1	2.37074	11.6901
OID44298	SUOX	4.15076	11.6597
OID44783	MMP1	4.29728	11.655
OID44481	BRD4	2.0057	11.654
OID40582	RTEL1	5.17413	11.6411
OID42269	CEP104	2.34847	11.6389
OID43491	CD38	2.65187	11.6281
OID45194	MYOC	2.65881	11.6233
OID43721	FLT1	1.79625	11.6187
OID44063	OTUD6B	3.23031	11.6121
OID43534	CLEC4A	3.04331	11.6114
OID44610	DNPH1	1.14552	11.6105
OID44478	BNIP2	2.02351	11.6045
OID41085	DDX10	4.29537	11.5979
OID43013	RILPL1	3.99319	11.5968
OID45074	CLEC11A	2.27766	11.5889
OID40855	BCL2L2	1.94975	11.5859
OID43900	KLRB1	2.86616	11.5854
OID45160	IL7R	2.6375	11.5839
OID43568	CRYGD	3.169	11.5805
OID44066	PACS2	3.53689	11.5768
OID44310	TBCB	3.77681	11.5707
OID44384	USP8	5.49579	11.5617
OID42360	DDX39A	1.35666	11.5477
OID44690	GOLM2	1.69159	11.5475
OID43089	SLC16A1	2.53882	11.5421
OID40596	SGK1	3.83059	11.5409
OID44409	WDR91	3.22218	11.5294
OID42584	IFIT3	6.06524	11.5186
OID45117	ENPP2	2.37543	11.5146
OID42640	ITGB6	3.18824	11.5122
OID43162	TBC1D17	1.41433	11.5023
OID41511	MYO5A	4.48395	11.4996
OID44017	NDST1	2.21787	11.4903
OID40474	NUP160	0.97615	11.4852
OID43310	ZPR1	2.34901	11.4819
OID44010	NAPRT	2.84186	11.4811
OID43192	TJP3	2.91278	11.4804
OID44494	CCDC80	2.44196	11.4676
OID42133	ARHGAP1	4.00858	11.4663
OID41688	RAB11FIP5	4.10092	11.4619
OID44978	THOP1	3.48549	11.4576
OID42224	CASP1	3.64938	11.4496
OID42000	USH1C	1.7164	11.4496
OID41901	SYTL1	5.03357	11.4476
OID44423	ZBTB17	2.17788	11.4476
OID42541	GSTM4	3.81701	11.4464
OID45025	ADGRE5	2.76066	11.4404
OID41236	GAS7	5.35273	11.4296
OID45404	RARRES2	3.63338	11.4284
OID42314	COPE	2.78709	11.4198
OID45436	APOA1	5.80804	11.4099
OID40365	LIMCH1	3.38207	11.4008
OID41027	CLIC1	2.13745	11.4008
OID42149	ASPG	2.36843	11.398
OID43446	CALCOCO2	2.80788	11.398
OID40128	CPSF2	1.87878	11.396
OID41296	HNRNPK	4.44319	11.3945
OID41313	IFIH1	4.43583	11.39
OID40604	SMC5	3.80207	11.3888
OID44166	RANBP1	4.54359	11.3854
OID43767	GOLGA3	3.79057	11.3706
OID43558	COQ7	2.40552	11.3645
OID41410	LENG1	2.89483	11.3623
OID42945	PRKRA	3.78276	11.3517
OID45389	NID1	2.38957	11.3509
OID42200	C14orf93	-2.69021	11.3435
OID44535	CGREF1	1.66809	11.3364
OID43151	SYF2	3.29846	11.3354
OID44237	SF3B4	3.69364	11.3194
OID42548	H1-1	4.42224	11.3027
OID42014	VRK1	4.5304	11.3025
OID43138	STK24	3.17391	11.2928
OID43956	MAP2K1	5.05052	11.2883
OID44801	NAGPA	1.94747	11.2883
OID43339	ADM	2.84275	11.275
OID44005	NACC1	2.40033	11.2737
OID41524	NBEAL2	3.75393	11.2638
OID41329	INO80	3.72829	11.2572
OID41863	SRFBP1	3.56958	11.2452
OID42438	FAM114A1	2.30241	11.2442
OID44264	SMTN	2.21659	11.2329
OID44340	TNFRSF11A	2.98831	11.2165
OID41262	GPRASP2	2.2744	11.2086
OID44551	CNST	2.48837	11.2022
OID44357	TRAF2	2.2943	11.2022
OID41899	SYK	4.77647	11.1927
OID43500	CD83	1.93957	11.1781
OID44965	SULT1A1	3.99228	11.1738
OID45396	PGA4	3.1516	11.1713
OID42011	VIM	4.75575	11.1587
OID44452	AGRN	2.83284	11.1538
OID41522	NAPB	2.01934	11.1482
OID42998	RBM3	2.93223	11.1456
OID43980	MMP12	4.44041	11.1332
OID43948	LYN	4.12945	11.1314
OID42659	KIAA1143	4.01663	11.1259
OID45387	NCAM1	2.44187	11.122
OID44937	SLC38A10	2.50888	11.1137
OID44770	MATN2	2.78835	11.1101
OID44284	SSNA1	4.19926	11.105
OID45101	CXCL3	3.60386	11.094
OID43723	FMNL1	3.3146	11.0895
OID45189	MPO	3.23442	11.0874
OID44586	CXCL13	3.79364	11.087
OID43098	SLIRP	2.89258	11.0821
OID43786	GZMA	4.12049	11.0792
OID42462	FGR	4.29181	11.0693
OID44682	GIMAP7	4.01872	11.0658
OID44288	STAT2	3.65242	11.046
OID45195	NCAM2	1.66066	11.034
OID42220	CAP2	1.58549	11.017
OID43603	BD-2	4.28065	11.0113
OID42942	PRKAR1B	2.85749	11.0086
OID42120	ANKRD53	1.27805	11.0034
OID43382	ARHGEF1	3.60377	11.0007
OID42217	CAMKK1	2.41915	10.9994
OID41708	RBM27	3.44993	10.9974
OID40667	TNKS1BP1	5.07644	10.981
OID43029	RPH3A	4.64091	10.9608
OID44270	SNX2	2.34149	10.9555
OID45409	SAA4	2.56574	10.9552
OID40068	BYSL	5.70886	10.9497
OID45228	PLTP	2.91066	10.9416
OID41196	FAM83B	3.19594	10.9354
OID43319	ACP1	2.49065	10.9333
OID44076	PCDH12	3.16188	10.9245
OID44719	IL1RN	0.945569	10.9116
OID44852	PLA2G15	2.2092	10.9051
OID44754	LILRA5	3.3529	10.9027
OID45440	ATRN	1.88912	10.8916
OID45437	APOA4	3.9459	10.8887
OID41736	RNF227	3.74913	10.8643
OID43452	CASP10	2.34103	10.8564
OID43047	SASS6	1.13196	10.8548
OID45263	SOD2	3.34437	10.842
OID42306	CNGB3	3.04844	10.8412
OID43689	ERN1	1.71419	10.8348
OID44407	WASHC3	3.4385	10.8328
OID45339	CPN2	2.27281	10.8301
OID44074	PBXIP1	0.983595	10.8142
OID45279	TIMP4	1.85061	10.8112
OID44667	FUT3_FUT5	4.92353	10.8066
OID44899	RNASE3	6.70644	10.8046
OID42473	FMR1	1.74301	10.8006
OID41390	KLHDC4	3.00726	10.793
OID45230	POSTN	3.73804	10.7742
OID40054	BICDL1	4.31551	10.7696
OID44920	SEMA4D	1.21946	10.7632
OID42413	ENTPD2	3.54415	10.7625
OID42300	CLINT1	2.44483	10.762
OID43216	TOX3	2.18171	10.7611
OID42151	ATE1	3.08687	10.7539
OID42356	DDA1	3.11593	10.7539
OID40226	FAM222B	2.28785	10.7533
OID44918	SEMA3F	2.94686	10.7527
OID42388	DTX3L	2.7976	10.7506
OID42240	CD36	2.53761	10.7501
OID44425	ZFAND2B	1.52193	10.7347
OID42809	NCAPG	2.60055	10.7347
OID42999	RBP1	5.38491	10.7275
OID44956	SPON1	3.41698	10.7237
OID41135	DYNC2LI1	3.49417	10.7166
OID44094	PHOSPHO1	3.1876	10.7132
OID44070	PAGR1	1.66122	10.7117
OID42401	EIF4E2	4.18851	10.6872
OID43121	SPATA18	2.726	10.6836
OID43519	CEP43	1.77603	10.6825
OID43517	CEP170	2.43172	10.6797
OID44213	SCLY	3.8559	10.6523
OID42415	EPB41L3	3.46623	10.6418
OID44709	IFNGR1	1.97391	10.6393
OID41482	MLF2	2.91034	10.6254
OID41139	EAPP	2.28975	10.6152
OID44897	RILPL2	3.1359	10.6152
OID41411	LENG8	3.36342	10.6087
OID44072	PALM2	1.55609	10.6058
OID41319	IFT81	1.59257	10.5999
OID41413	LIMD1	3.3962	10.5996
OID45406	RNASE1	3.39478	10.5985
OID42343	CYB5A	2.1712	10.5975
OID41784	SERTAD1	2.06649	10.5947
OID42830	NFKBIE	3.72554	10.5918
OID42577	HSP90B1	3.4327	10.584
OID43002	RCOR1	3.16966	10.5783
OID43547	CNPY4	4.29004	10.5729
OID44491	CANT1	1.62054	10.5689
OID40865	BLOC1S5	4.07589	10.5276
OID41677	PTPN2	1.80851	10.524
OID40642	SUFU	4.85066	10.5166
OID42227	CAST	2.02853	10.5129
OID45442	BTD	1.81757	10.5101
OID42586	IFNL1	4.44782	10.5092
OID45270	STC2	2.46342	10.5089
OID45056	CD109	1.83021	10.5044
OID41657	PPP1R2P1	2.10005	10.4639
OID42081	ABRAXAS2	3.99554	10.4552
OID44064	OTUD7B	2.52167	10.447
OID43399	AXIN1	1.94151	10.4454
OID41057	CRYBG3	4.25806	10.4404
OID40433	MYH13	5.97257	10.4384
OID42255	CDK5RAP3	3.61361	10.4333
OID45281	TNFRSF10C	2.66311	10.4317
OID42256	CDR2L	2.58931	10.4309
OID43979	MME	3.57498	10.4236
OID42633	INPP4B	3.92207	10.423
OID45199	NOTCH2	2.83099	10.4071
OID44283	SRPK2	1.86785	10.407
OID45295	VWF	2.80448	10.3935
OID44936	SKAP2	4.50612	10.3795
OID43196	TMA16	2.56721	10.3734
OID43176	TES	2.20728	10.3665
OID45065	CEACAM6	2.33026	10.3462
OID43423	BRAP	2.89911	10.3427
OID44049	NUDT16	2.47879	10.3412
OID41753	RTF2	4.6677	10.3326
OID43890	KIAA0319	2.55111	10.3281
OID45244	REG1B	2.83319	10.3245
OID44339	TNFRSF10B	2.42278	10.3205
OID43130	SRCIN1	2.22625	10.3191
OID42828	NFKB1	4.46345	10.3165
OID45061	CD59	-0.494072	10.315
OID44419	YES1	3.80594	10.3148
OID42833	NHP2	3.67828	10.3069
OID42543	GTF2F1	2.55867	10.3067
OID43140	STX16	3.12127	10.3053
OID41685	R3HCC1	4.4527	10.297
OID43939	LSP1	2.80731	10.2957
OID42142	ARL2BP	4.82101	10.2897
OID42761	MLLT1	3.05394	10.2764
OID44997	TPK1	2.34503	10.271
OID40277	GSDMD	3.17334	10.2647
OID43267	UGGT1	0.954865	10.2617
OID44611	DOK2	1.73049	10.2597
OID44512	CD33	1.97203	10.2586
OID43800	HGF	2.7576	10.2503
OID43400	AZI2	1.50919	10.2489
OID43227	TPRKB	0.995075	10.248
OID45467	GC	2.29606	10.2394
OID42171	BAIAP2L2	3.12793	10.2364
OID41233	GARRE1	1.65043	10.2294
OID43571	CSF2RA	1.56002	10.222
OID41639	POLB	1.91237	10.2149
OID44641	FABP1	1.59929	10.2111
OID45180	LTF	2.44303	10.2026
OID41151	EIF3G	4.39574	10.1828
OID43538	CLEC7A	3.9831	10.1613
OID42959	PSMC3	2.89937	10.1449
OID42839	NME1	2.01703	10.1449
OID44497	CCL19	2.20278	10.1402
OID40840	ATL3	2.06731	10.1385
OID41198	FAM91A1	1.62896	10.1145
OID44693	GPX1	2.6427	10.1129
OID43398	ATXN3	4.3523	10.1116
OID42118	ANKRD11	3.09521	10.1077
OID40752	AAGAB	4.1529	10.0995
OID43539	CLIP2	3.2306	10.0993
OID44837	PDCD6	2.08245	10.0993
OID45211	PCSK9	2.31779	10.0872
OID45314	ART3	2.34273	10.0864
OID43523	CFAP36	4.12442	10.0855
OID42935	PQBP1	2.50001	10.0828
OID45357	F9	3.14377	10.0718
OID43589	DAPK2	2.76799	10.0707
OID45071	CHIT1	5.38458	10.0621
OID44380	UROS	1.35661	10.0589
OID43760	GLIPR1	3.19167	10.0575
OID43134	SSH3	1.47322	10.0528
OID45015	VSIR	2.48996	10.0286
OID45141	HAVCR2	1.90447	10.024
OID42732	MAP1LC3A	3.11004	10.0181
OID42560	HIF1A	2.34352	10.0174
OID44341	TNFRSF19	1.4825	10.0163
OID43691	ESYT2	3.64272	10.0077
OID43290	XRCC4	1.98158	10.0046
OID42125	ANXA5	3.69291	10.0021
OID43101	SMAD1	3.3538	10.0014
OID44314	TDP1	3.96748	9.98326
OID42974	RAB37	2.51385	9.97868
OID43584	CXADR	1.95005	9.96819
OID43087	SLAMF8	2.93348	9.96693
OID43278	VPS28	2.09807	9.96693
OID41940	TNRC6B	3.62392	9.96453
OID41334	IP6K1	3.70164	9.95301
OID43436	C7orf50	2.99133	9.94975
OID42695	LIG3	2.60618	9.93827
OID43636	DRG2	1.92028	9.92812
OID43977	MKNK1	1.80066	9.92575
OID42021	WDR24	3.20199	9.91962
OID42721	LYSMD3	3.29303	9.91666
OID45310	APOB	2.70984	9.90984
OID42138	ARID1A	1.58159	9.90252
OID44184	RILP	3.18551	9.89308
OID43797	HDGFL2	3.65073	9.89114
OID40220	FAM167A	3.72399	9.87458
OID44160	RAB3IL1	2.44313	9.8612
OID44445	ADGRE2	2.73625	9.8508
OID45356	F7	2.10738	9.83806
OID44326	TLR1	2.49654	9.83605
OID40029	ARFGEF2	2.24613	9.82845
OID44113	PPM1B	2.75189	9.82733
OID42538	GRSF1	3.36662	9.82203
OID43259	TYMS	1.94798	9.81461
OID43307	ZNF830	3.0344	9.78741
OID43372	APBB1IP	2.08213	9.78546
OID43639	DTNB	2.34294	9.78213
OID44797	MYDGF	2.1355	9.77076
OID44674	GCHFR	-1.38158	9.76572
OID43254	TUBB3	2.53462	9.76534
OID42865	OFD1	3.40201	9.76534
OID40778	AKAP13	3.4745	9.76466
OID42276	CEP20	1.89626	9.7615
OID42445	FBXO28	2.75271	9.75796
OID43132	SSB	3.11676	9.74268
OID45148	IFNAR2	1.62971	9.73908
OID45290	TREML2	2.70669	9.72594
OID44578	CTSC	1.48552	9.72022
OID40044	ATRX	2.8159	9.70607
OID43663	EIF2AK2	3.42058	9.67511
OID45485	PZP	3.5016	9.67486
OID44511	CD300C	1.72811	9.67486
OID44546	CLEC5A	2.5307	9.65834
OID42764	MMUT	4.23944	9.63622
OID44229	SERPINA9	4.912	9.6296
OID42047	ZC3H6	3.42782	9.62421
OID43529	CIT	1.32063	9.61739
OID43849	IL-22	2.47001	9.6114
OID45229	PLXNB2	1.93287	9.61102
OID42532	GPX4	2.09011	9.61057
OID45326	CCL5	2.10228	9.60315
OID44342	TNFRSF4	3.32414	9.59395
OID41484	MOCS3	3.55139	9.58944
OID45308	AOC3	1.59533	9.56478
OID43513	CEACAM19	1.47525	9.56174
OID40556	RECQL5	4.583	9.55632
OID42507	GEMIN8	1.83105	9.54856
OID44169	RBKS	1.61965	9.54856
OID40783	ALAS1	2.56721	9.54633
OID43276	VCPKMT	1.74015	9.54608
OID45047	CA3	5.24327	9.54538
OID44714	IL10RB	1.54085	9.53355
OID41166	EPN3	2.31293	9.53349
OID44781	MGLL	1.167	9.52422
OID44743	LCP2	2.69303	9.51835
OID41487	MPHOSPH6	2.24746	9.51241
OID40001	ABCF3	0.870764	9.51241
OID40801	ANKS1A	1.83896	9.50338
OID45011	UROD	0.9946	9.50142
OID45092	CSPG4	2.39187	9.49903
OID41696	RALGPS2	1.40973	9.49655
OID40138	CTNNA3	3.08281	9.48017
OID45106	DKK3	2.35036	9.47934
OID42996	RBM19	2.72234	9.45953
OID43889	KHK	2.71989	9.45795
OID45159	IL2RA	2.36341	9.45486
OID42707	LRRFIP1	3.01606	9.45314
OID42426	ERP27	3.02822	9.44994
OID43841	IKBKG	1.88606	9.44562
OID41094	DENND2C	1.66037	9.44384
OID41364	KCTD2	3.42463	9.44384
OID45066	CELA2A	2.60008	9.43279
OID44402	VWA1	2.35058	9.43177
OID43532	CLEC12A	2.78593	9.42779
OID43868	IPCEF1	3.60233	9.42505
OID40761	ACIN1	2.68117	9.41456
OID43909	LAIR2	4.09801	9.40663
OID44347	TNFSF12	2.53907	9.40106
OID44303	TACC3	1.68914	9.39267
OID40216	FAM120C	1.88034	9.39247
OID41223	GAB1	2.84642	9.39029
OID44361	TRIM5	1.65295	9.38698
OID44878	PTPN6	3.83276	9.386
OID43475	CCL8	2.8994	9.38291
OID42706	LRRC45	2.74975	9.3576
OID41356	KATNAL1	3.5018	9.34458
OID44102	PLSCR3	3.57933	9.34224
OID43479	CD101	2.88303	9.33442
OID44496	CCL17	2.94729	9.31694
OID42477	FOXJ3	2.60512	9.30315
OID45151	IGFBP1	2.66983	9.29862
OID44793	MSR1	3.14144	9.29015
OID40960	CCHCR1	2.97388	9.28833
OID42441	FAM221A	1.81991	9.27977
OID41843	SPAG7	1.85379	9.27396
OID44190	RNF5	1.82757	9.26812
OID43780	GPR15LG	2.34933	9.26032
OID44893	REN	2.24646	9.2578
OID44238	SFRP1	2.9655	9.2288
OID41043	COBLL1	3.32299	9.21486
OID42752	MEOX1	1.24456	9.21132
OID41802	SIKE1	2.84939	9.21016
OID43599	DDHD2	2.40695	9.18982
OID44507	CD27	2.31122	9.16599
OID40631	STAT1	3.89083	9.16184
OID44784	MMP10	3.29104	9.16025
OID40304	IFT22	2.65631	9.15292
OID40525	PRPF19	1.98292	9.15176
OID41691	RABL2B	3.69877	9.15103
OID44097	PKD2	1.79094	9.14639
OID44397	VPS53	1.63549	9.13738
OID42112	AMFR	1.41063	9.13278
OID43346	AHNAK2	1.93852	9.12624
OID43949	LZTS1	1.53206	9.12624
OID43441	CACNB3	4.31144	9.12197
OID43425	BRK1	2.42058	9.11994
OID41865	SRPRA	4.51779	9.11537
OID45136	GP6	2.03141	9.0951
OID40966	CCSAP	1.47977	9.08198
OID44289	STAT5B	4.38579	9.07354
OID41707	RBM22	3.77895	9.07264
OID44100	PLCB2	3.99261	9.07264
OID43856	IL6	3.39015	9.07079
OID43065	SERPINH1	3.80556	9.06935
OID44766	MANF	1.10556	9.06845
OID43296	ZC3H12A	2.50866	9.06674
OID40537	PTPN21	1.73863	9.0662
OID42682	KRT14	1.95574	9.05709
OID44907	SCARA5	1.44473	9.05524
OID41406	LAS1L	3.35032	9.05312
OID40989	CENATAC	4.07497	9.03302
OID42983	RAD51	0.92734	9.0291
OID45311	APOF	3.49287	9.02264
OID43014	RIMOC1	2.57837	9.02083
OID44338	TNFRSF10A	1.1709	9.00654
OID45309	APOA2	2.21785	8.99652
OID44482	BST1	2.29446	8.98263
OID45408	RNASE6	2.73775	8.97694
OID40298	HYLS1	3.41949	8.97081
OID44021	NEDD4L	1.41683	8.97034
OID41433	LTV1	3.82698	8.95568
OID43154	TAB2	3.28944	8.95481
OID44884	PVR	1.59547	8.94814
OID41397	KRR1	4.6618	8.94781
OID42643	IVD	1.29206	8.94717
OID44508	CD276	1.14657	8.94514
OID42381	DNAJB3	2.4846	8.94394
OID45276	TGFBR3	2.10995	8.94121
OID43396	ATP6V1G2	2.80597	8.93539
OID40420	MPG	2.37295	8.93525
OID45254	SERPINA11	2.29484	8.93504
OID45108	DNASE1	1.59033	8.93369
OID45227	PLAU	3.08678	8.92582
OID41338	IQCG	1.54467	8.90061
OID42977	RAB44	3.02944	8.89548
OID42115	AMOTL2	1.7136	8.89493
OID44832	PCBD1	1.60128	8.88506
OID45078	CNTN1	2.30348	8.85625
OID44755	LILRA6	2.88773	8.85142
OID43463	CCDC134	4.45454	8.83679
OID44273	SNX5	1.67946	8.82854
OID42412	ENSA	3.54749	8.82274
OID45138	GUCA2A	1.56786	8.82131
OID45027	AHSP	4.29206	8.82066
OID42203	C2orf69	3.66383	8.8167
OID45089	CPB1	2.42064	8.8086
OID42279	CEP44	2.40656	8.8086
OID43932	LPP	0.933697	8.78725
OID43036	RRP15	3.02651	8.78621
OID45261	SLPI	3.02518	8.78186
OID44131	PSAPL1	1.36198	8.76438
OID44582	CTSS	1.87	8.76331
OID42877	PAIP2B	1.91988	8.75894
OID42876	PAIP1	1.33189	8.75833
OID45347	CTSD	-0.561128	8.75506
OID43624	DNAJC9	2.10343	8.75489
OID43295	ZC2HC1A	2.26374	8.74181
OID42442	FAM83F	3.19377	8.73075
OID44296	SUGP1	3.42074	8.72558
OID44846	PHYKPL	2.84219	8.7188
OID45107	DLK1	2.55525	8.71385
OID41582	PACSIN3	4.00326	8.71353
OID42502	GCFC2	1.01182	8.71121
OID44329	TMEM106A	1.54139	8.70324
OID42216	CAMK4	1.88168	8.67439
OID42759	MINDY2	0.818619	8.6714
OID44986	TNFRSF11B	1.79481	8.6662
OID44983	TINAGL1	-1.41916	8.6662
OID42423	ERCC1	1.67442	8.66443
OID43061	SELENOH	3.27701	8.66385
OID42563	HIVEP2	3.21465	8.66191
OID41025	CLEC4E	3.599	8.66017
OID45109	DPT	1.80364	8.6566
OID42320	CRACR2A	3.70885	8.65163
OID45185	MFGE8	2.80089	8.64583
OID45255	SERPINB1	0.692151	8.64526
OID44992	TNFSF13	2.05683	8.63936
OID41065	CTNNBL1	3.4726	8.62927
OID44308	TBC1D23	1.23904	8.62903
OID43474	CCL7	2.31701	8.62099
OID44204	SAFB2	1.12813	8.61944
OID43695	FABP6	1.68255	8.61917
OID43062	SELENOO	0.517267	8.61608
OID44720	IL6ST	1.54774	8.6143
OID45351	DPP4	1.68526	8.6089
OID43437	C9orf40	3.78315	8.60794
OID44963	STK4	1.67072	8.59867
OID44651	FCRL1	1.86105	8.59679
OID45135	GOT1	2.96666	8.59439
OID45064	CDH5	1.85059	8.58868
OID41501	MTRES1	4.23924	8.57806
OID43004	RENBP	1.60561	8.57704
OID41649	PPA2	1.76931	8.5729
OID44817	NPTXR	1.45409	8.5729
OID44090	PGF	2.30153	8.57219
OID42294	CINP	2.46857	8.56039
OID44020	NECTIN1	2.29966	8.55854
OID43768	GOPC	3.4196	8.53689
OID42280	CEP55	3.0891	8.53341
OID42611	IL20	1.15745	8.51851
OID41641	POLD4	1.01491	8.50689
OID41050	CPLX3	2.16296	8.501
OID44828	OSCAR	1.8367	8.49445
OID42666	KIF3A	1.90286	8.49192
OID44388	VAV3	1.12829	8.48845
OID44442	ADD1	3.92257	8.47973
OID42968	PTS	2.30159	8.47445
OID42827	NFIC	1.68186	8.46482
OID44315	TDRD3	1.61006	8.46023
OID41380	KIF3B	2.76417	8.45775
OID42607	IL1A	-2.00973	8.45322
OID40891	C1orf131	4.02607	8.44852
OID45121	FABP4	4.83968	8.44493
OID40213	EXPH5	3.97554	8.4393
OID43271	UNC79	1.46573	8.43356
OID44672	GAS2L1	0.949517	8.42961
OID41083	DCP2	1.28796	8.42912
OID41585	PARD6B	1.86669	8.42734
OID41373	KIF15	3.14387	8.39882
OID43182	TGM5	2.39954	8.39702
OID45265	SPINK5	1.35825	8.3819
OID42452	FDX1	1.86409	8.38088
OID41962	TSGA10	-1.28776	8.37956
OID43675	ENO3	1.11479	8.37723
OID41881	STARD3	1.75826	8.37718
OID45222	PIK3IP1	1.63023	8.35225
OID44939	SMOC2	2.25717	8.30846
OID43341	AFAP1L1	1.96536	8.30551
OID42658	KIAA0513	2.30541	8.30444
OID45146	ICAM2	2.04428	8.29036
OID43623	DNAJC6	4.08623	8.28927
OID43722	FLT3LG	1.98268	8.28907
OID42153	ATG4A	3.48348	8.27827
OID42824	NEK7	3.14525	8.2768
OID41633	PLRG1	1.77504	8.27332
OID43862	INPP5D	2.98264	8.2723
OID43952	MAG	1.0935	8.27197
OID42281	CEP85	1.36256	8.26998
OID45059	CD248	2.51888	8.26581
OID42692	LEO1	2.69536	8.26289
OID43846	IL17RB	-0.698901	8.25755
OID44344	TNFRSF9	3.2045	8.25733
OID45237	PRG3	1.57792	8.25625
OID42444	FARSA	4.52267	8.25481
OID45239	PSAP	-0.278359	8.25481
OID44290	STK11	2.38681	8.2478
OID40022	APBB1	1.05852	8.23587
OID42090	ADAMTS4	3.85781	8.23367
OID44408	WDR46	2.39578	8.21385
OID43224	TPPP2	3.2742	8.21309
OID45154	IGFBP7	1.89425	8.21305
OID45415	SSC5D	1.58652	8.20631
OID42317	CPOX	2.06014	8.19422
OID44985	TNFAIP8L2	3.02531	8.18893
OID43972	MICA_MICB	2.13669	8.18633
OID43693	EVI5	0.930754	8.1836
OID42580	ICA1	2.09515	8.17617
OID42900	PFDN4	2.22029	8.17484
OID43830	IDS	-1.09923	8.15706
OID45196	NID2	1.65023	8.13906
OID41343	IRF2BP2	1.09435	8.13732
OID42777	MRPS18B	1.79984	8.13657
OID43766	GNPDA1	1.08898	8.12144
OID44092	PHACTR2	1.66448	8.12121
OID43692	EVA1C	3.04422	8.11841
OID44688	GMPR2	2.47674	8.0818
OID41529	NCOA1	3.69533	8.0818
OID44093	PHLDB1	2.17799	8.07497
OID42475	FOS	1.45615	8.07451
OID44662	FST	2.06805	8.06134
OID42472	FLYWCH2	4.18197	8.06059
OID43590	DAPP1	1.63955	8.05587
OID43482	CD200R1	1.76334	8.05313
OID43353	AKT2	4.16934	8.04943
OID44505	CCN2	1.41844	8.02194
OID44305	TADA3	2.09256	8.01763
OID41705	RBBP5	3.57091	8.01361
OID44891	REG4	1.70676	8.01215
OID45156	IL1R1	1.5803	8.00524
OID40543	RABGGTA	2.64263	8.00396
OID43988	MRPL28	1.48372	8.00021
OID43613	DMD	1.61025	7.99921
OID45164	ITGA5	1.26481	7.98182
OID41893	STX17	1.39612	7.97678
OID43144	STXBP3	2.20192	7.96848
OID41662	PPP6R2	0.837195	7.96803
OID40050	BAZ1A	3.43702	7.95482
OID42352	DCP1B	1.33463	7.94531
OID41889	STK39	3.01742	7.94446
OID45209	PAMR1	1.46262	7.94356
OID42954	PRRC1	1.8654	7.93731
OID42223	CASC3	3.96224	7.92448
OID44648	FBLN7	1.32558	7.92134
OID42293	CHUK	3.56613	7.92093
OID45042	BIN2	2.21199	7.90757
OID44182	RGS10	1.60594	7.9036
OID40434	MYH15	2.07042	7.90235
OID44943	SNAP29	2.08421	7.8783
OID45390	NRGN	1.67696	7.8708
OID43026	RPAP3	2.12618	7.85728
OID44660	FOLR2	1.56242	7.85651
OID44488	C4BPB	1.97112	7.82933
OID44069	PAG1	2.49347	7.82399
OID41983	UBA1	1.87002	7.82399
OID44950	SPARC	1.82999	7.81656
OID42774	MRPL46	1.89266	7.80512
OID44429	ZNRD2	1.58048	7.79316
OID41961	TSC22D3	1.50255	7.77421
OID42920	PMVK	3.67778	7.7688
OID43878	ITGAV	2.02457	7.76523
OID40843	ATP6V0D1	2.08461	7.75852
OID44818	NRCAM	2.32933	7.75417
OID42295	CLASP1	1.2152	7.74655
OID45364	GGH	0.23349	7.74496
OID41757	RUNDC3A	3.01313	7.7446
OID41069	CWC22	2.79672	7.73875
OID42728	MAGED1	2.68999	7.73681
OID45123	FAS	2.04842	7.73297
OID42776	MRPS16	1.72054	7.73135
OID42779	MRTFA	1.61306	7.71708
OID42447	FCER1A	1.60175	7.71181
OID45019	WFIKKN2	1.33586	7.71164
OID45397	PI16	1.3128	7.70793
OID42481	FUS	1.67968	7.70649
OID44841	PDGFRA	0.798622	7.70365
OID44313	TCL1A	1.69627	7.70337
OID41451	MAPKAP1	2.25395	7.69077
OID43739	GART	1.60381	7.67931
OID45394	PEPD	2.48223	7.67558
OID42340	CWF19L2	2.46252	7.67397
OID45033	APOH	1.99883	7.64194
OID44067	PAEP	2.62146	7.63989
OID40550	RASEF	3.13871	7.63803
OID45458	CLU	1.60153	7.62475
OID40815	ARHGAP35	2.58581	7.6238
OID42608	IL1B	2.21415	7.62318
OID41624	PLEKHA4	1.6305	7.62141
OID40994	CEP89	1.37088	7.6174
OID44955	SPINT2	1.25231	7.61687
OID42302	CLSPN	2.91419	7.61195
OID44668	GAL	1.19923	7.61045
OID45079	CNTN3	1.46401	7.60626
OID43860	IMPACT	1.42225	7.60308
OID40238	FCHO1	3.39833	7.60274
OID42106	AKR7L	3.26849	7.59771
OID43477	CCN4	1.46868	7.58401
OID41279	HAUS6	2.12586	7.58149
OID43563	CRIP2	3.30411	7.57243
OID41420	LRCH1	3.05439	7.56998
OID44999	TREM2	1.43615	7.53696
OID42565	HMBOX1	1.74584	7.52443
OID45022	ACP5	3.60554	7.51477
OID45288	TNXB	1.39526	7.51422
OID43732	FUT8	1.13693	7.50015
OID45010	UPF3B	2.93107	7.4823
OID45424	TIMD4	1.43586	7.4473
OID40743	ZNF346	3.18637	7.4473
OID40408	METTL25	1.79296	7.43104
OID44473	B4GALT1	1.62833	7.42557
OID44294	STX8	1.79433	7.4129
OID43935	LRP1	1.38383	7.40805
OID43962	MCEE	2.34058	7.40705
OID41921	TCHP	2.29004	7.39755
OID43136	STAU1	3.5187	7.39324
OID42334	CTIF	2.42683	7.39141
OID43476	CCN1	2.73754	7.38695
OID41474	MICAL1	1.08351	7.38358
OID43219	TP53INP2	1.21988	7.38107
OID42061	ZNF282	1.34805	7.37868
OID44960	SSC4D	1.10808	7.37701
OID45206	OAF	1.83693	7.36265
OID42522	GMNN	1.26607	7.35867
OID45280	TMSB10	4.51445	7.35478
OID44096	PIK3AP1	1.7576	7.34302
OID42383	DNLZ	2.49127	7.3408
OID43137	STEAP4	2.92455	7.33065
OID42354	DCUN1D1	1.95286	7.32185
OID40926	CASZ1	3.0803	7.32146
OID42116	ANK2	2.6225	7.31316
OID44792	MSMP	0.994576	7.30719
OID44448	ADH1B	2.67033	7.2923
OID45334	CGB3_CGB5_CGB8	1.27937	7.29008
OID40567	RIPK3	3.98819	7.28861
OID45114	EFNA1	1.87781	7.28477
OID45431	VCAM1	0.98822	7.26912
OID44730	KLK10	1.93196	7.25061
OID41449	MAP7D2	2.56542	7.23248
OID45371	HYAL1	1.50263	7.22707
OID43746	GFRA1	2.17909	7.21772
OID42371	DGCR6	2.5786	7.21772
OID45038	B4GAT1	1.58025	7.21772
OID42375	DHRS7	1.39575	7.2069
OID43954	MAN1A2	3.07043	7.20687
OID43286	WHAMM	2.59802	7.20355
OID42121	ANKRD54	2.04265	7.19943
OID43133	SSBP1	1.22366	7.19468
[truncated: 3,420 more rows]

## Sheet: Fig. 4C
	Assay	Log2	pval
OID44122	PRDX1	-1.62604	3.32562
OID43354	ALDH2	-4.30364	3.32562
OID41216	FOXK2	-3.66472	3.32562
OID45047	CA3	-5.04903	3.32562
OID40374	LRRC1	-2.5105	3.32562
OID42734	MAP2K1	-6.85975	3.32562
OID43024	RPA2	-4.40189	3.32562
OID45483	PPBP	-4.76754	3.32562
OID44610	DNPH1	-1.05001	3.32562
OID40298	HYLS1	-3.42146	3.32562
OID41735	RNF214	-3.00852	3.32562
OID45051	CBLN2	-0.866593	3.32562
OID41043	COBLL1	-2.23428	3.32562
OID41083	DCP2	-1.31065	3.32562
OID41239	GBP3	-5.63526	3.32562
OID45410	SELP	-4.33462	3.32562
OID45260	SLC4A1	-3.44749	3.32562
OID41954	TRIOBP	-2.17442	3.32562
OID41982	TYW5	-3.93017	3.32562
OID43816	HS1BP3	-2.53187	3.32562
OID41499	MTMR6	-3.26531	3.32562
OID45195	NCAM2	-1.45792	3.32562
OID44138	PSME2	-4.71261	3.32562
OID44904	S100A11	-2.304	3.32562
OID44325	TIMM8A	-3.56685	3.32562
OID41968	TSSC4	-5.23112	3.32562
OID44436	ACOX1	-3.20887	3.32562
OID43530	CKAP4	-3.40007	3.32562
OID41196	FAM83B	-2.9289	3.32562
OID42843	NOS2	-7.50814	3.32562
OID41657	PPP1R2P1	-2.02517	3.32562
OID44227	SEPTIN8	-5.70117	3.32562
OID40596	SGK1	-3.5418	3.32562
OID41894	SUCLA2	-3.22167	3.32562
OID45004	TYMP	-1.18991	3.32562
OID43266	UGDH	-1.82873	3.32562
OID43392	ASS1	-4.4358	3.32562
OID42160	ATP5PD	-5.98848	3.32562
OID40103	CENPS	-1.51755	3.32562
OID41022	CILK1	-2.88241	3.32562
OID41027	CLIC1	-2.46323	3.32562
OID43648	ECHS1	-5.22449	3.32562
OID43665	EIF2S2	-4.90836	3.32562
OID42463	FH	-4.06671	3.32562
OID41250	GINS4	-1.47909	3.32562
OID41262	GPRASP2	-2.33761	3.32562
OID41268	GSDMA	-5.83667	3.32562
OID42542	GSTP1	-4.15273	3.32562
OID45151	IGFBP1	-2.65579	3.32562
OID42682	KRT14	-1.70854	3.32562
OID44771	MCFD2	-3.77324	3.32562
OID41634	PLS3	-3.8171	3.32562
OID44124	PRDX6	-3.67256	3.32562
OID44197	RTN4IP1	-5.34438	3.32562
OID41771	SDHA	-2.82704	3.32562
OID41822	SMOX	-6.39576	3.32562
OID44968	SYAP1	-4.64477	3.32562
OID45027	AHSP	-4.01347	3.32562
OID45322	CA1	-4.24183	3.32562
OID45331	CD93	-5.12768	3.32562
OID44596	DCTPP1	-5.17524	3.32562
OID43667	EIF4E	-7.57033	3.32562
OID41223	GAB1	-2.81549	3.32562
OID43743	GBP1	-7.83888	3.32562
OID41287	HELZ2	-4.30524	3.32562
OID44705	HSPA1A	-4.7114	3.32562
OID43905	KRT6C	-2.22228	3.32562
OID41456	MAST4	-2.72884	3.32562
OID41524	NBEAL2	-3.74194	3.32562
OID44816	NPL	-4.43075	3.32562
OID41640	POLD3	-4.26375	3.32562
OID41724	RINT1	-4.14005	3.32562
OID44281	SPTLC1	-2.61166	3.32562
OID45271	STIP1	-4.37665	3.32562
OID45451	CFB	-3.7672	3.32562
OID44438	ACYP1	-5.01105	3.32562
OID40776	AK4	-5.21819	3.32562
OID43355	ALDH3A1	-4.4077	3.32562
OID42174	BATF	-3.47596	3.32562
OID45046	CA2	-5.90502	3.32562
OID41059	CSPP1	-2.28318	3.32562
OID44597	DCXR	-4.15776	3.32562
OID42498	GBP1	-7.85595	3.32562
OID44673	GBP1	-7.78711	3.32562
OID41244	GDAP2	-2.94847	3.32562
OID43762	GLRX2	-4.41697	3.32562
OID45143	HPSE	-3.65226	3.32562
OID42583	IFIT1	-4.40756	3.32562
OID43871	IRAK4	-2.8192	3.32562
OID44003	NAA10	-4.37657	3.32562
OID44018	NDUFA5	-3.38121	3.32562
OID44812	NIT2	-2.67162	3.32562
OID44070	PAGR1	-1.3177	3.32562
OID44845	PGD	-5.1033	3.32562
OID44143	PTGES2	-5.42977	3.32562
OID42364	RIGI	-4.74164	3.32562
OID44906	SARG	-5.85032	3.32562
OID44375	UFD1	-7.49092	3.32562
OID42011	VIM	-4.36393	3.32562
OID44401	VSNL1	-5.84675	3.32562
OID42036	YKT6	-3.46884	3.32562
OID43373	APEX1	-7.2077	3.32562
OID43388	ASCC1	-6.83149	3.32562
OID40845	ATP6V1C2	-3.58342	3.32562
OID45320	C2	-5.51925	3.32562
OID45050	CASP3	-3.80245	3.32562
OID40093	CCDC30	-3.18591	3.32562
OID45340	CR1	-5.37288	3.32562
OID44571	CRKL	-5.72843	3.32562
OID44588	CXCL6	-5.66622	3.32562
OID45349	DBH	-3.80104	3.32562
OID45104	DDT	-2.06295	3.32562
OID44602	DIABLO	-3.74159	3.32562
OID43615	DNAJA2	-4.88175	3.32562
OID44703	HMOX1	-3.96349	3.32562
OID43845	IL16	-4.55815	3.32562
OID42630	ILKAP	-3.39649	3.32562
OID43861	INPP1	-5.42554	3.32562
OID43926	LMNB2	-4.62935	3.32562
OID43939	LSP1	-2.59908	3.32562
OID41459	MCM3AP	-1.10554	3.32562
OID44035	NMT1	-3.47608	3.32562
OID45399	PON1	-3.34663	3.32562
OID41660	PPP1R7	-3.80812	3.32562
OID44137	PSME1	-3.95021	3.32562
OID40553	RBBP9	-4.38605	3.32562
OID44199	S100A12	-4.63037	3.32562
OID40594	SETD7	-4.00537	3.32562
OID44930	SHMT1	-5.07895	3.32562
OID41903	TACC2	-5.39491	3.32562
OID45422	TGOLN2	-2.0693	3.32562
OID44324	TIGAR	-5.90836	3.32562
OID44980	TIMM10	-4.52653	3.32562
OID45281	TNFRSF10C	-2.23837	3.32562
OID44373	UBL4A	-4.21423	3.32562
OID44427	ZHX2	-1.4806	3.32562
OID45492	SERPINA5	-4.27153	3.32562
OID42087	ACTN4	-2.79305	3.32562
OID45306	ANGPTL3	-4.38279	3.32562
OID42118	ANKRD11	-3.59558	3.32562
OID42132	ARG2	-3.91833	3.32562
OID40815	ARHGAP35	-2.25714	3.32562
OID43449	CAPG	-4.05047	3.32562
OID40926	CASZ1	-3.39326	3.32562
OID45328	CD163	-3.93912	3.32562
OID42290	CHCHD3	-5.7197	3.32562
OID42301	CLNS1A	-4.99162	3.32562
OID41048	COPZ1	-6.52515	3.32562
OID43569	CRYZL1	-5.82309	3.32562
OID45099	CTSB	-2.19284	3.32562
OID44593	DBNL	-5.9663	3.32562
OID43604	DFFA	-5.57688	3.32562
OID43608	DHRS4L2	-4.86004	3.32562
OID44621	EIF4EBP1	-6.02198	3.32562
OID41163	ENY2	-4.54084	3.32562
OID41176	EXOC7	-4.55376	3.32562
OID42441	FAM221A	-1.3885	3.32562
OID42499	GBP2	-7.01972	3.32562
OID45364	GGH	-0.231733	3.32562
OID43795	HDDC2	-3.93145	3.32562
OID43810	HNMT	-4.43099	3.32562
OID41512	MYO5B	-5.3467	3.32562
OID42807	NAMPT	-6.8706	3.32562
OID41563	NTPCR	-5.13993	3.32562
OID42870	OTUD1	-3.21361	3.32562
OID41620	PLCD4	-2.85607	3.32562
OID44123	PRDX5	-3.93799	3.32562
OID44219	SDCCAG8	-4.73253	3.32562
OID43063	SEPTIN7	-7.26565	3.32562
OID44946	SNX9	-4.80581	3.32562
OID41879	STARD10	-2.00569	3.32562
OID45277	THBS2	-4.42302	3.32562
OID45491	SERPINA4	-3.09095	3.32562
OID45502	VTN	-4.80423	3.32562
OID42163	ATP6V1F	-4.84056	3.32562
OID45042	BIN2	-1.85291	3.32562
OID40928	CBR3	-5.02934	3.32562
OID42288	CGN	-5.2405	3.32562
OID44543	CKMT1A_CKMT1B	-4.06516	3.32562
OID43559	COX5B	-5.31636	3.32562
OID43568	CRYGD	-2.40585	3.32562
OID43591	DARS1	-3.22932	3.32562
OID43600	DDX1	-6.88608	3.32562
OID43634	DPY30	-7.14022	3.32562
OID43642	DUT	-4.50947	3.32562
OID41135	DYNC2LI1	-3.00251	3.32562
OID41180	EEIG1	-4.45504	3.32562
OID43668	EIF4G1	-6.40545	3.32562
OID43674	ENDOU	-1.77296	3.32562
OID43718	FKBP5	-5.32463	3.32562
OID44664	FTO	-5.11998	3.32562
OID45129	FYB1	-6.07409	3.32562
OID43744	GCC1	-4.25876	3.32562
OID41313	IFIH1	-4.14902	3.32562
OID45376	IL6R	-4.51768	3.32562
OID44723	IRF3	-5.19744	3.32562
OID43906	KYNU	-5.70245	3.32562
OID43921	LETM1	-5.62292	3.32562
OID42738	MAPK13	-6.39652	3.32562
OID41484	MOCS3	-2.25018	3.32562
OID42796	MYO6	-6.05822	3.32562
OID44800	NADK	-4.51836	3.32562
OID44023	NEO1	-3.18283	3.32562
OID44842	PDIA3	-5.30925	3.32562
OID45214	PDIA4	-5.85647	3.32562
OID42894	PDP1	-4.71694	3.32562
OID42903	PGM2	-4.87101	3.32562
OID44136	PSMD9	-4.47313	3.32562
OID44140	PSMG4	-5.05098	3.32562
OID41768	SBDS	-6.82189	3.32562
OID45258	SIGLEC5	-3.82308	3.32562
OID41818	SMARCA4	-4.18013	3.32562
OID44291	STX3	-1.68607	3.32562
OID41901	SYTL1	-4.74875	3.32562
OID43163	TBC1D2	-4.70375	3.32562
OID44970	TBCA	-5.86342	3.32562
OID44318	TGFA	-4.62627	3.32562
OID41942	TOMM34	-4.96757	3.32562
OID43231	TPT1	-4.31886	3.32562
OID41961	TSC22D3	-1.58447	3.32562
OID45292	TXNRD1	-4.58119	3.32562
OID43298	ZFAND6	-3.96296	3.32562
OID44437	ACY1	-4.01838	3.32562
OID44455	AK1	-3.43709	3.32562
OID44462	ANGPTL4	-5.49001	3.32562
OID40801	ANKS1A	-1.64443	3.32562
OID43375	APRT	-5.18884	3.32562
OID40834	ATF1	-1.46469	3.32562
OID43405	BAG6	-5.45837	3.32562
OID40856	BCL7C	-4.18633	3.32562
OID42179	BDH2	-3.71124	3.32562
OID42185	BIN3	-4.54547	3.32562
OID42188	BLVRA	-2.48689	3.32562
OID45044	BLVRB	-4.04936	3.32562
OID43421	BOLA2	-4.54041	3.32562
OID43446	CALCOCO2	-2.91879	3.32562
OID42222	CARHSP1	-5.23125	3.32562
OID43452	CASP10	-2.12873	3.32562
OID43454	CASP7	-5.47104	3.32562
OID40959	CCDC91	-3.05527	3.32562
OID44510	CD300A	-2.64915	3.32562
OID43504	CDC26	-4.71136	3.32562
OID41028	CLIC3	-3.48973	3.32562
OID44547	CLTB	-4.10543	3.32562
OID42328	CSF2	-4.35677	3.32562
OID44595	DCTD	-4.2064	3.32562
OID43596	DCTN2	-5.06278	3.32562
OID43607	DHPS	-5.2662	3.32562
OID42393	ECI2	-3.74465	3.32562
OID43671	ELAC1	-4.29052	3.32562
OID40226	FAM222B	-2.06874	3.32562
OID45361	FCN2	-4.07751	3.32562
OID43719	FKBPL	-3.42444	3.32562
OID43741	GATD3	-4.38699	3.32562
OID44676	GET3	-3.48003	3.32562
OID42512	GGA3	-4.65412	3.32562
OID44677	GGACT	-5.6184	3.32562
OID43761	GLO1	-4.12962	3.32562
OID45136	GP6	-1.93713	3.32562
OID45137	GRN	-1.82538	3.32562
OID43794	HCLS1	-4.29239	3.32562
OID42564	HK2	-4.63218	3.32562
OID43809	HMOX2	-4.71889	3.32562
OID43814	HPCAL1	-5.66522	3.32562
OID43822	HSDL2	-3.9633	3.32562
OID42648	JUN	-4.69657	3.32562
OID42683	KRT17	-3.80966	3.32562
OID44739	LAIR1	-3.84423	3.32562
OID43941	LTA4H	-3.21369	3.32562
OID43958	MAP4K5	-5.31484	3.32562
OID40392	MAP7	-4.99272	3.32562
OID41449	MAP7D2	-1.5715	3.32562
OID44788	MMRN2	-1.0303	3.32562
OID42808	NBN	-4.24401	3.32562
OID45388	NEXN	-0.642623	3.32562
OID45197	NOMO1	-4.88525	3.32562
OID44819	NSFL1C	-5.0173	3.32562
OID44041	NT5C3A	-7.53428	3.32562
OID44051	NUMB	-5.96795	3.32562
OID41586	PARN	-2.07669	3.32562
OID44094	PHOSPHO1	-2.97208	3.32562
OID41619	PLCD1	-2.17425	3.32562
OID41651	PPFIA4	-3.46005	3.32562
OID45232	PPIF	-6.18189	3.32562
OID44864	PPM1F	-4.5472	3.32562
OID41665	PRIM1	-1.91424	3.32562
OID44889	RAB27B	-4.3057	3.32562
OID44377	RAET1L_ULBP2	-3.43115	3.32562
OID41708	RBM27	-3.60141	3.32562
OID43001	RCC1	-2.59783	3.32562
OID43027	RPE	-3.47183	3.32562
OID41863	SRFBP1	-2.31915	3.32562
OID41867	SRRT	-3.21795	3.32562
OID45283	TNFRSF1A	-4.69622	3.32562
OID44361	TRIM5	-1.42276	3.32562
OID41955	TRIP10	-3.1135	3.32562
OID45000	TRMT10C	-5.59926	3.32562
OID45448	C7	-4.78503	3.32562
OID45456	CFI	-3.88167	3.32562
OID45499	SERPING1	-3.10165	3.32562
OID43311	AAMDC	-0.887506	3.32562
OID43356	ALDH5A1	-2.53953	3.32562
OID43390	ASPSCR1	-3.62173	3.32562
OID43398	ATXN3	-5.22408	3.32562
OID44490	CACYBP	-5.9019	3.32562
OID45324	CCL14	-3.98407	3.32562
OID43469	CCL20	-5.7143	3.32562
OID45327	CD14	-5.90689	3.32562
OID44523	CDC37	-4.69543	3.32562
OID43555	COMMD9	-3.5299	3.32562
OID43558	COQ7	-2.3109	3.32562
OID43577	CTH	-5.08706	3.32562
OID44583	CXCL1	-7.90869	3.32562
OID44592	DAP	-5.2233	3.32562
OID43616	DNAJA4	-4.15999	3.32562
OID44608	DNAJC7	-5.58713	3.32562
OID43637	DSG3	-4.25356	3.32562
OID43657	EFHD2	-4.29758	3.32562
OID44636	ERP29	-5.47405	3.32562
OID44638	ESYT1	-4.80662	3.32562
OID44651	FCRL1	-1.44007	3.32562
OID40253	FRMD8	-3.90725	3.32562
OID43751	GID8	-3.85367	3.32562
OID42551	HBS1L	-3.90183	3.32562
OID43812	HOMER3	-5.02092	3.32562
OID42603	IL-17A	-6.61054	3.32562
OID44719	IL1RN	-0.895116	3.32562
OID45377	ITGB1	-2.74234	3.32562
OID44431	MARS1	-6.09261	3.32562
OID45383	MCAM	-3.90879	3.32562
OID41462	MED6	-2.99975	3.32562
OID45183	MET	-3.36265	3.32562
OID41476	MIDN	-4.16866	3.32562
OID43985	MPP7	-6.16679	3.32562
OID40422	MREG	-4.24849	3.32562
OID44013	NCF2	-5.08933	3.32562
OID42816	NDUFS6	-5.55935	3.32562
OID41565	NUDT14	-3.2957	3.32562
OID44054	OCLN	-5.47842	3.32562
OID44065	OXCT1	-4.99706	3.32562
OID44837	PDCD6	-2.06755	3.32562
OID44088	PFDN2	-3.42194	3.32562
OID45228	PLTP	-2.07862	3.32562
OID44114	PPME1	-3.70609	3.32562
OID45401	PROC	-3.98964	3.32562
OID44157	PYDC1	-6.32583	3.32562
OID44886	QDPR	-3.3772	3.32562
OID44887	RAB10	-6.30926	3.32562
OID44163	RABEP2	-5.34821	3.32562
OID44892	RELCH	-5.75439	3.32562
OID41740	RPEL1	-5.22664	3.32562
OID43062	SELENOO	-0.423336	3.32562
OID44931	SHMT2	-4.90716	3.32562
OID44249	SIRT2	-5.50243	3.32562
OID44272	SNX33	-3.09873	3.32562
OID43127	SPRR1B	-4.19817	3.32562
OID44288	STAT2	-3.35391	3.32562
OID41896	SUMO1	-3.31122	3.32562
OID41899	SYK	-4.46402	3.32562
OID44976	TGM2	-3.52633	3.32562
OID44323	THTPA	-4.36773	3.32562
OID44985	TNFAIP8L2	-2.5834	3.32562
OID45290	TREML2	-2.25179	3.32562
OID42028	WWC1	-2.52645	3.32562
OID45463	F2	-3.47154	3.32562
OID45496	SERPIND1	-3.76173	3.32562
OID40757	ABCF2	-2.5008	3.32562
OID43318	ACOT13	-5.09593	3.32562
OID44454	AHCY	-2.63507	3.32562
OID40778	AKAP13	-2.90838	3.32562
OID45029	ALDH1A1	-3.64501	3.32562
OID42120	ANKRD53	-1.11431	3.32562
OID42124	ANP32E	-3.47836	3.32562
OID42150	ATAD3B	-3.23106	3.32562
OID42175	BAX	-7.24835	3.32562
OID43410	BCL2L1	-5.73092	3.32562
OID43414	BLNK	-6.27623	3.32562
OID43419	BNIP3L	-4.30598	3.32562
OID42224	CASP1	-3.08163	3.32562
OID45058	CD177	-4.05825	3.32562
OID43520	CES2	-4.96839	3.32562
OID44554	COL4A1	-2.59955	3.32562
OID44560	CPA4	-0.417335	3.32562
OID41057	CRYBG3	-3.4078	3.32562
OID40141	CTTNBP2NL	-5.22989	3.32562
OID43586	CXCL8	-7.14719	3.32562
OID41091	DDX60	-4.84565	3.32562
OID43605	DGKA	-4.01353	3.32562
OID43609	DKK4	-5.66934	3.32562
OID43627	DNMBP	-4.72712	3.32562
OID40171	DOHH	-4.44688	3.32562
OID44615	ECHDC3	-5.1458	3.32562
OID42425	ERI1	-3.00017	3.32562
OID41172	ERRFI1	-6.61865	3.32562
OID45355	F11	-5.56053	3.32562
OID42462	FGR	-3.36788	3.32562
OID40257	FUBP3	-3.39312	3.32562
OID42529	GPATCH1	-3.27067	3.32562
OID43783	GRPEL1	-5.71043	3.32562
OID43808	HMGCL	-3.19904	3.32562
OID43811	HNRNPUL1	-3.64376	3.32562
OID41319	IFT81	-1.37608	3.32562
OID44737	L3HYPDH	-5.0859	3.32562
OID44743	LCP2	-2.48608	3.32562
OID44749	LGALS4	-2.20706	3.32562
OID44758	LRPAP1	-6.83871	3.32562
OID42728	MAGED1	-2.85754	3.32562
OID43959	MAPK9	-2.87399	3.32562
OID41453	MARK3	-2.98124	3.32562
OID45182	MESD	-6.71385	3.32562
OID40408	METTL25	-1.84079	3.32562
OID44799	MZB1	-4.69832	3.32562
OID44007	NAGK	-3.90479	3.32562
OID42810	NCCRP1	-3.19363	3.32562
OID44027	NFE2	-2.97288	3.32562
OID44059	OPLAH	-4.38689	3.32562
OID40484	PALMD	-4.68496	3.32562
OID41585	PARD6B	-2.23244	3.32562
OID44847	PILRB	-3.17844	3.32562
OID44851	PLA2G12A	-3.55307	3.32562
OID41633	PLRG1	-1.92192	3.32562
OID44109	POLR2F	-4.05453	3.32562
OID42939	PREB	-2.53107	3.32562
OID44183	RHOC	-3.56612	3.32562
OID40586	SCEL	-4.73343	3.32562
OID44290	STK11	-1.73036	3.32562
OID44965	SULT1A1	-3.15875	3.32562
OID43148	SURF2	-3.60376	3.32562
OID43251	TTC32	-4.60197	3.32562
OID45006	UACA	-5.19419	3.32562
OID44371	UBAC1	-2.89106	3.32562
OID45295	VWF	-2.55944	3.32562
OID43289	XIAP	-3.18341	3.32562
OID45457	CFP	-4.97401	3.32562
OID45473	KLKB1	-3.97204	3.32562
OID45497	SERPINF1	-2.35601	3.32562
OID43340	ADSL	-4.57637	3.32562
OID43370	AP3B1	-4.83169	3.32562
OID44468	APPL2	-3.80762	3.32562
OID43376	AREG	-4.60712	3.32562
OID43377	ARF6	-6.074	3.32562
OID43391	ASRGL1	-4.10865	3.32562
OID42170	BAIAP2	-4.52244	3.32562
OID43268	BLTP3B	-2.67236	3.32562
OID44522	CDA	-3.45772	3.32562
OID44531	CDV3	-5.35765	3.32562
OID43523	CFAP36	-3.31242	3.32562
OID42307	CNPY2	-3.41533	3.32562
OID44557	COMMD2	-3.62492	3.32562
OID43562	CRADD	-4.32408	3.32562
OID44568	CRELD2	-5.51085	3.32562
OID41085	DDX10	-3.86883	3.32562
OID43617	DNAJB1	-6.0457	3.32562
OID43618	DNAJB14	-5.08994	3.32562
OID44606	DNAJB2	-4.26007	3.32562
OID45111	DSG2	-2.0606	3.32562
OID45112	ECI1	-4.87819	3.32562
OID44616	EEF1D	-6.95448	3.32562
OID44624	ENO1	-1.53597	3.32562
OID43685	EPPK1	-5.06238	3.32562
OID43688	EREG	-4.88834	3.32562
OID43690	ERP44	-4.38328	3.32562
OID43696	FAM114A2	-4.08941	3.32562
OID45360	FCN1	-5.44548	3.32562
OID40269	GLTP	-5.5776	3.32562
OID40277	GSDMD	-2.71937	3.32562
OID45140	HARS1	-4.9509	3.32562
OID43799	HEXIM1	-3.65091	3.32562
OID45145	HYOU1	-3.50356	3.32562
OID45164	ITGA5	-1.21139	3.32562
OID42663	KIF1C	-3.57948	3.32562
OID42676	KLF4	-3.99286	3.32562
OID45176	LILRA2	-3.35414	3.32562
OID42726	MAGEB2	-3.02726	3.32562
OID43955	MAP2	-3.3182	3.32562
OID45186	MIF	-2.31679	3.32562
OID44806	NECTIN4	-3.44478	3.32562
OID44040	NT5C1A	-2.87301	3.32562
OID44826	OLR1	-5.01905	3.32562
OID44062	OSM	-5.37356	3.32562
OID44081	PCYT2	-3.44681	3.32562
OID45219	PGLYRP1	-5.1949	3.32562
OID42902	PGLYRP4	-5.05011	3.32562
OID40502	PHLDB3	-5.90811	3.32562
OID45223	PILRA	-4.11909	3.32562
OID41621	PLCG1	-4.18478	3.32562
OID41654	PPP1R13B	-2.80107	3.32562
OID44866	PPP1R2	-3.56961	3.32562
OID45233	PRAM1	-5.68719	3.32562
OID44869	PRKAR1A	-4.98699	3.32562
OID44125	PRKAR2A	-4.73639	3.32562
OID44873	PRSS27	-3.82856	3.32562
OID44874	PRSS8	-1.34229	3.32562
OID44135	PSMD1	-5.50913	3.32562
OID42961	PSMG1	-5.5337	3.32562
OID42982	RAD23B	-3.7057	3.32562
OID44903	RWDD1	-5.19571	3.32562
OID43048	SAT1	-1.11881	3.32562
OID44209	SCAMP3	-5.57649	3.32562
OID45250	SCARF1	-2.85056	3.32562
OID43059	SCP2	-2.40744	3.32562
OID41774	SDR16C5	-3.62654	3.32562
OID43082	SIRT5	-2.56602	3.32562
OID44274	SORD	-5.12139	3.32562
OID44275	SOWAHC	-4.89454	3.32562
OID45266	SPINT1	-3.04473	3.32562
OID40629	STAP2	-4.41482	3.32562
OID44966	SUMF2	-1.60362	3.32562
OID41918	TCF25	-5.53439	3.32562
OID45416	TCN1	-3.4864	3.32562
OID45284	TNFRSF1B	-3.96059	3.32562
OID44363	TRIP11	-5.48635	3.32562
OID43269	UMAD1	-2.26843	3.32562
OID41998	UQCC2	-3.36894	3.32562
OID44383	USP28	-2.04657	3.32562
OID45429	VASN	-4.72789	3.32562
OID44418	YARS1	-6.57297	3.32562
OID44424	ZER1	-2.25733	3.32562
OID42052	ZFYVE16	-2.62271	3.32562
OID45452	CFD	-3.50107	3.32562
OID45465	FGG	-4.70899	3.32562
OID43315	ABL1	-5.00748	3.32562
OID43316	ABLIM1	-4.74465	3.32562
OID44433	ACADSB	-3.23556	3.32562
OID44442	ADD1	-4.68945	3.32562
OID43347	AHSA1	-1.78265	3.32562
OID42104	AKR1B10	-7.54906	3.32562
OID43378	ARFIP1	-4.02732	3.32562
OID43403	BAG3	-4.74193	3.32562
OID40855	BCL2L2	-1.96863	3.32562
OID43415	BLOC1S3	-2.45265	3.32562
OID45048	CA4	-4.00571	3.32562
OID42219	CAMSAP2	-2.71912	3.32562
OID45323	CAT	-0.483372	3.32562
OID43460	CC2D1A	-5.09954	3.32562
OID45052	CCL15	-3.17114	3.32562
OID45329	CD46	-3.39673	3.32562
OID44517	CD69	-3.87806	3.32562
OID42248	CDC27	-2.5781	3.32562
OID43510	CDNF	-3.64484	3.32562
OID43526	CHM	-2.71724	3.32562
OID41051	CRACDL	-1.26769	3.32562
OID41087	DDX21	-5.49495	3.32562
OID43645	EBAG9	-3.93285	3.32562
OID42399	EHD4	-5.01188	3.32562
OID41150	EIF2D	-3.18043	3.32562
OID43670	EIF4H	-6.02473	3.32562
OID42418	EPG5	-3.42993	3.32562
OID43686	EPS8L2	-5.07617	3.32562
OID40209	EVPLL	-4.40616	3.32562
OID41177	EXOSC4	-0.970597	3.32562
OID44645	FADD	-3.42877	3.32562
OID45123	FAS	-1.52806	3.32562
OID43717	FKBP4	-5.61359	3.32562
OID41215	FOSB	-5.9048	3.32562
OID44686	GLRX5	-4.27126	3.32562
OID44687	GMFG	-4.41991	3.32562
OID44688	GMPR2	-1.98365	3.32562
OID43793	HBQ1	-0.585646	3.32562
OID44706	HTRA2	-2.93828	3.32562
OID45147	ICAM3	-3.38667	3.32562
OID44716	IL18	-6.38039	3.32562
OID45158	IL1RL1	-5.09304	3.32562
OID42625	IL36B	-0.767635	3.32562
OID43858	IMMT	-3.75732	3.32562
OID41329	INO80	-2.91118	3.32562
OID43869	IQGAP2	-2.87495	3.32562
OID42636	IRAK1	-2.7118	3.32562
OID43893	KIFC3	-3.25243	3.32562
OID42688	LAP3	-3.59096	3.32562
OID44787	MMP8	-6.27501	3.32562
OID45188	MMP9	-4.23815	3.32562
OID42766	MNAT1	-1.56345	3.32562
OID44789	MNDA	-5.08137	3.32562
OID43987	MRPL24	-3.07013	3.32562
OID42789	MVK	-4.83189	3.32562
OID44008	NANS	-5.4248	3.32562
OID44011	NARS1	-3.31366	3.32562
OID41533	NDRG1	-3.78355	3.32562
OID42828	NFKB1	-4.58162	3.32562
OID44033	NMI	-3.05345	3.32562
OID41562	NTHL1	-1.31739	3.32562
OID44043	NUB1	-2.24222	3.32562
OID44055	OGA	-4.46974	3.32562
OID44830	P4HB	-4.31018	3.32562
OID45211	PCSK9	-1.92213	3.32562
OID44836	PDCD5	-5.46007	3.32562
OID41650	PPFIA1	-4.29343	3.32562
OID42928	PPIE	-4.81902	3.32562
OID42933	PPP1R2B	-4.26374	3.32562
OID41662	PPP6R2	-0.775911	3.32562
OID45400	PRDX2	-1.23777	3.32562
OID42955	PRSS22	-5.85307	3.32562
OID41675	PTPN11	-6.44271	3.32562
OID44883	PUDP	-4.13717	3.32562
OID41685	R3HCC1	-4.06348	3.32562
OID44164	RALB	-3.92279	3.32562
OID44180	RFC4	-4.82389	3.32562
OID44184	RILP	-2.47973	3.32562
OID43021	RNF41	-2.42544	3.32562
OID43038	RUVBL1	-3.94466	3.32562
OID44201	S100A16	-3.36801	3.32562
OID44914	SDC1	-3.57625	3.32562
OID44915	SDC4	-2.78459	3.32562
OID43071	SH3BP5L	-3.01008	3.32562
OID43098	SLIRP	-3.17437	3.32562
OID44301	SWAP70	-6.5011	3.32562
OID45420	TFRC	-2.10692	3.32562
OID43192	TJP3	-2.44669	3.32562
OID41939	TMOD2	-3.58766	3.32562
OID44333	TMPRSS11D	-2.81047	3.32562
OID43223	TPMT	-4.10328	3.32562
OID43234	TRAK1	-3.61001	3.32562
OID44358	TRIAP1	-4.26805	3.32562
OID44359	TRIM21	-4.07664	3.32562
OID45291	TWF2	-3.54998	3.32562
OID44384	USP8	-5.50476	3.32562
OID45294	VSIG4	-4.07101	3.32562
OID43313	ABHD14B	-2.92373	3.31003
OID42082	ACAA1	-3.87763	3.31003
OID40784	ALDH1A3	-5.39356	3.31003
OID45305	ANG	-3.46664	3.31003
OID42119	ANKRD35	-5.1056	3.31003
OID43365	ANKZF1	-6.73242	3.31003
OID42125	ANXA5	-3.38156	3.31003
OID45311	APOF	-3.18601	3.31003
OID42134	ARHGAP12	-3.64315	3.31003
OID42140	ARID4B	-3.2642	3.31003
OID40080	C6orf132	-3.5769	3.31003
OID44501	CCL23	-2.48786	3.31003
OID45059	CD248	-2.29787	3.31003
OID42275	CEP170B	-3.13574	3.31003
OID44544	CLC	-3.41805	3.31003
OID45075	CLEC14A	-1.18614	3.31003
OID43541	CLPP	-4.33474	3.31003
OID45084	COL3A1	-3.47509	3.31003
OID43556	COMT	-5.31796	3.31003
OID45087	CORO1A	-4.97508	3.31003
OID43595	DCTN1	-4.88374	3.31003
OID43597	DCTN6	-3.41044	3.31003
OID43652	EDF1	-6.21734	3.31003
OID43666	EIF4B	-4.81782	3.31003
OID45118	EPHB4	-2.89356	3.31003
OID45362	FETUB	-2.85344	3.31003
OID43707	FGD3	-3.28798	3.31003
OID45366	GPI	-3.16117	3.31003
OID41272	GTF3C2	-1.54087	3.31003
OID41275	GUF1	-2.43575	3.31003
OID43807	HMBS	-3.01905	3.31003
OID44707	IAH1	-4.28981	3.31003
OID45372	ICAM1	-3.80944	3.31003
OID41307	IFT25	-2.42354	3.31003
OID43836	IGBP1	-5.79184	3.31003
OID45150	IGF2R	-2.85221	3.31003
OID43842	IL12A_IL12B	-5.56163	3.31003
OID44717	IL-19	-6.65922	3.31003
OID43870	IRAG2	-2.5328	3.31003
OID45165	ITGAM	-4.16514	3.31003
OID44742	LBR	-4.80999	3.31003
OID43930	LPCAT2	-3.53683	3.31003
OID42700	LRBA	-4.5853	3.31003
OID44757	LRP11	-2.42726	3.31003
OID41433	LTV1	-4.27518	3.31003
OID42724	MAEA	-4.71547	3.31003
OID44768	MAP2K1	-3.63126	3.31003
OID42743	MAVS	-2.65899	3.31003
OID43963	MCEMP1	-0.724159	3.31003
OID43967	MECR	-6.30416	3.31003
OID44778	MERTK	-1.16385	3.31003
OID43982	MORC3	-4.35687	3.31003
OID41489	MRPS27	-4.22312	3.31003
OID43994	MTHFD2	-3.69858	3.31003
OID41508	MYO1E	-6.69781	3.31003
OID42814	NDUFAF2	-5.12889	3.31003
OID40460	NIBAN2	-4.27165	3.31003
OID44814	NOL3	-5.06362	3.31003
OID45198	NOTCH1	-3.19168	3.31003
OID44046	NUDC	-5.19214	3.31003
OID42858	NUDT15	-4.0013	3.31003
OID44050	NUDT2	-2.74637	3.31003
OID45215	PDLIM1	-3.69911	3.31003
OID44855	PLIN3	-5.09175	3.31003
OID44112	PPL	-5.75532	3.31003
OID42970	PXN	-2.90801	3.31003
OID45247	RETN	-5.18011	3.31003
OID41745	RPRD1A	-3.89028	3.31003
OID43034	RRM2B	-3.90541	3.31003
OID41757	RUNDC3A	-3.35573	3.31003
OID41781	SEPTIN10	-6.45269	3.31003
OID41792	SH3D21	-4.66093	3.31003
OID44935	SIRPB1	-3.69535	3.31003
OID44287	STAMBP	-5.69649	3.31003
OID45270	STC2	-2.45667	3.31003
OID41919	TCHH	-3.73115	3.31003
OID43176	TES	-1.96948	3.31003
OID45421	TGFBI	-3.85864	3.31003
OID41940	TNRC6B	-3.43814	3.31003
OID44994	TP53I3	-2.65443	3.31003
OID44995	TPD52	-5.84921	3.31003
OID45007	UBE2L6	-5.02061	3.31003
OID45296	WARS1	-4.47586	3.31003
OID44421	YOD1	-5.68451	3.31003
OID44422	ZBP1	-2.66794	3.31003
OID43297	ZCCHC8	-2.6182	3.31003
OID45443	C1RL	-3.64641	3.31003
OID45469	HRG	-3.81503	3.31003
OID45478	LYVE1	-3.98341	3.31003
OID42096	AFAP1L2	-5.26212	3.29367
OID43345	AHNAK	-3.98158	3.29367
OID45310	APOB	-2.79995	3.29367
OID42162	ATP6AP2	-2.32253	3.29367
OID43399	AXIN1	-1.93874	3.29367
OID43409	BCL2	-3.90152	3.29367
OID42184	BICDL2	-5.47622	3.29367
OID40869	BRF1	-1.13189	3.29367
OID42200	C14orf93	2.38523	3.29367
OID44511	CD300C	-1.29208	3.29367
OID44527	CDH3	-4.27436	3.29367
OID44532	CEACAM1	-3.36692	3.29367
OID43515	CEACAM8	-4.13975	3.29367
OID41008	CHAC1	-3.34764	3.29367
OID43525	CHCHD6	-3.59854	3.29367
OID44550	CNN2	-2.92604	3.29367
OID44555	COL5A1	-2.77856	3.29367
OID44558	COX6B1	-4.04211	3.29367
OID44573	CRYBB1	-3.05953	3.29367
OID45101	CXCL3	-3.2042	3.29367
OID45109	DPT	-1.71585	3.29367
OID45110	DSC2	-2.51195	3.29367
OID44614	DTYMK	-5.05489	3.29367
OID43643	DXO	-2.71209	3.29367
OID43681	EPGN	-0.82299	3.29367
OID42432	EVPL	-5.23911	3.29367
OID44639	EZR	-3.68345	3.29367
OID41204	FBXO22	-1.76764	3.29367
OID44653	FGFBP1	-5.37134	3.29367
OID44656	FIS1	-4.03942	3.29367
OID42477	FOXJ3	-2.91992	3.29367
OID43733	FXN	-4.7371	3.29367
OID43752	GIGYF2	-4.41787	3.29367
OID41254	GOLGA4	-2.36351	3.29367
OID41257	GPATCH11	-1.17552	3.29367
OID42584	IFIT3	-4.80033	3.29367
OID43854	IL4R	-3.34646	3.29367
OID41345	IRGQ	-2.92692	3.29367
OID44740	LAMA4	-3.84516	3.29367
OID45174	LDLR	-4.34162	3.29367
OID42721	LYSMD3	-2.63458	3.29367
OID43957	MAP2K6	-3.30911	3.29367
OID43970	METAP2	-4.47564	3.29367
OID43971	MGMT	-3.98411	3.29367
OID42774	MRPL46	-1.55522	3.29367
OID44793	MSR1	-2.68474	3.29367
OID44794	MSRA	-4.99307	3.29367
OID41522	NAPB	-1.65741	3.29367
OID40452	NDUFS3	-3.82715	3.29367
OID42821	NEDD1	-2.14522	3.29367
OID42824	NEK7	-2.32721	3.29367
OID42842	NOS1	-4.64306	3.29367
OID42849	NQO1	-4.21333	3.29367
OID44045	NUCB2	-4.36359	3.29367
OID44064	OTUD7B	-1.94073	3.29367
OID45393	PCOLCE	-4.03126	3.29367
OID42889	PDE1C	-1.90769	3.29367
OID42895	PDRG1	-3.11456	3.29367
OID45216	PEAR1	-2.79989	3.29367
OID44091	PGLYRP3	-4.66094	3.29367
OID41639	POLB	-1.78355	3.29367
OID41649	PPA2	-1.88626	3.29367
OID41653	PPFIBP2	-1.48136	3.29367
OID44129	PRSS53	-4.22311	3.29367
OID42995	RBFOX3	-5.43632	3.29367
OID44192	RP2	-1.85449	3.29367
OID41751	RSRC1	-2.99888	3.29367
OID43041	S100A14	-3.95324	3.29367
OID44905	S100A4	-2.5721	3.29367
OID43046	SART1	-4.90439	3.29367
OID44208	SCAMP2	-5.34657	3.29367
OID44213	SCLY	-3.47847	3.29367
OID45251	SELE	-2.91022	3.29367
OID40595	SF3B3	-6.28742	3.29367
OID41793	SH3GL1	-3.6804	3.29367
OID44242	SH3PXD2B	-4.04544	3.29367
OID40603	SMAP1	-4.1414	3.29367
OID44261	SMNDC1	-4.65144	3.29367
OID44270	SNX2	-2.26228	3.29367
OID44307	TAX1BP1	-3.00771	3.29367
OID45419	TFPI	-2.2745	3.29367
OID43243	TSC1	-3.49471	3.29367
OID43248	TST	-3.72639	3.29367
OID41986	UBE2D2	-2.10842	3.29367
OID44385	VAMP8	-3.68256	3.29367
OID44389	VEGFA	-4.65762	3.29367
OID44394	VNN2	-3.94833	3.29367
OID42013	VPS54	-2.18431	3.29367
OID44399	VSIG10L	-3.32243	3.29367
OID45017	VTI1A	-3.76463	3.29367
OID44420	YJU2	-2.37405	3.29367
OID44426	ZFYVE19	-2.59854	3.29367
OID45433	A1BG	-3.00343	3.28722
OID45437	APOA4	-3.7769	3.28722
OID44439	ADAM8	-3.74948	3.26885
OID40783	ALAS1	-1.97699	3.26885
OID43359	AMDHD1	-3.09769	3.26885
OID45308	AOC3	-1.27049	3.26885
OID42127	AP1AR	-3.78985	3.26885
OID42142	ARL2BP	-2.87834	3.26885
OID44471	ATOX1	-3.88626	3.26885
OID44472	ATP5IF1	-5.5312	3.26885
OID43400	AZI2	-1.48327	3.26885
OID43404	BAG5	-3.14068	3.26885
OID44475	BICD2	-3.78357	3.26885
OID43429	BTN3A2	-1.81346	3.26885
OID40914	C8orf58	-3.28673	3.26885
OID43455	CASP8	-5.31453	3.26885
OID45053	CCL16	-3.24401	3.26885
OID44518	CD72	-1.27779	3.26885
OID43518	CEP250	-2.98715	3.26885
OID43522	CETN3	-2.24277	3.26885
OID42287	CFDP1	-4.80676	3.26885
OID42314	COPE	-2.24478	3.26885
OID45341	CR2	-4.43551	3.26885
OID43572	CSF2RB	-3.42353	3.26885
OID45100	CXCL16	-4.01775	3.26885
OID43594	DCPS	-4.18541	3.26885
OID42358	DDX23	-5.3076	3.26885
OID43603	BD-2	-3.79258	3.26885
OID44632	EPHA4	-5.51218	3.26885
OID42438	FAM114A1	-2.1465	3.26885
OID42439	FAM120B	-4.48274	3.26885
OID40220	FAM167A	-3.46386	3.26885
OID45359	FCGR3B_FCGR3A	-2.9145	3.26885
OID43726	FNTA	-4.91173	3.26885
OID42482	FUT1	-2.26274	3.26885
OID43734	GABARAP	-2.83638	3.26885
OID41236	GAS7	-4.2077	3.26885
OID45365	GP1BA	-3.44517	3.26885
OID43778	GPKOW	-3.01406	3.26885
OID40291	HOOK1	-4.26458	3.26885
OID42573	HRAS	-4.89041	3.26885
OID45373	IGFBP3	-3.91346	3.26885
OID42643	IVD	-1.30815	3.26885
OID43884	JPT2	-3.73543	3.26885
OID44738	LACTB2	-3.96558	3.26885
OID41411	LENG8	-2.92014	3.26885
OID44748	LGALS1	-2.71357	3.26885
OID44752	LGMN	-2.05784	3.26885
OID43932	LPP	-0.915627	3.26885
OID43956	MAP2K1	-4.47118	3.26885
OID43964	MCF2L	-3.74878	3.26885
OID45384	MDH1	-2.97262	3.26885
OID43975	MINK1	-6.14207	3.26885
OID41482	MLF2	-2.15496	3.26885
OID45386	MST1	-3.67398	3.26885
OID42800	MZT1	-3.01115	3.26885
OID45387	NCAM1	-2.14675	3.26885
OID44021	NEDD4L	-1.21902	3.26885
OID45390	NRGN	-1.44306	3.26885
OID42874	PADI4	-3.56	3.26885
OID44831	PAXX	-4.68862	3.26885
OID44084	PDLIM5	-3.92357	3.26885
OID45218	PECAM1	-4.17652	3.26885
OID45395	PF4	-0.300524	3.26885
OID44856	PLPBP	-2.57616	3.26885
OID44115	PPP1CC	-2.81623	3.26885
OID41666	PRKCI	-1.80342	3.26885
OID44234	SETMAR	-4.1571	3.26885
OID44240	SH3BP1	-3.63152	3.26885
OID45411	SHBG	-3.82926	3.26885
OID44934	SIGLEC7	-2.31858	3.26885
OID43089	SLC16A1	-2.16932	3.26885
OID43106	SMPD3	-5.6712	3.26885
OID44943	SNAP29	-2.56233	3.26885
OID43109	SNU13	-5.1375	3.26885
OID41843	SPAG7	-1.86783	3.26885
OID44951	SPART	-3.49604	3.26885
OID44312	TCERG1	-5.7308	3.26885
OID44990	TNFRSF21	-3.72703	3.26885
OID44354	TOR1AIP1	-5.4134	3.26885
OID43226	TPR	-5.50978	3.26885
OID43250	TTC1	-3.0854	3.26885
OID44368	TXLNA	-4.17123	3.26885
OID45430	VASP	-3.90466	3.26885
OID45016	VTA1	-4.73691	3.26885
OID44405	WASF1	-1.08721	3.26885
OID43307	ZNF830	-2.67307	3.26885
OID45447	C5	-4.3474	3.25672
OID45460	ECM1	-1.87686	3.25672
OID45488	SELENOP	-3.15654	3.25672
OID43326	ADA	-1.99955	3.23462
OID43348	AIF1L	-2.77128	3.23462
OID40781	AKAP8	-3.09646	3.23462
OID45030	AMDHD2	-2.88956	3.23462
OID43372	APBB1IP	-1.74319	3.23462
OID44479	BPI	-4.27528	3.23462
OID44509	CD2AP	-3.74658	3.23462
OID43508	CDKN1A	-4.43794	3.23462
OID42283	CETN2	-2.71658	3.23462
OID43532	CLEC12A	-2.39183	3.23462
OID43536	CLEC4D	-3.59295	3.23462
OID41032	CLTA	-3.96486	3.23462
OID44549	CMC1	-4.56007	3.23462
OID41069	CWC22	-3.0975	3.23462
OID44599	DDI2	-5.16723	3.23462
OID41089	DDX55	-3.36578	3.23462
OID43613	DMD	-1.36098	3.23462
OID43620	DNAJB8	-2.83461	3.23462
OID43660	EGLN1	-6.10411	3.23462
OID42401	EIF4E2	-4.0928	3.23462
OID45357	F9	-2.73417	3.23462
OID42437	FAF2	-4.88377	3.23462
OID40230	FAM83C	-5.90321	3.23462
OID41210	FHIP1B	-2.11999	3.23462
OID44658	FNBP1	-4.07694	3.23462
OID44665	FUOM	-2.99078	3.23462
OID44666	FURIN	-3.37813	3.23462
OID42493	GALNT3	-3.16489	3.23462
OID42522	GMNN	-1.06791	3.23462
OID43796	HDGF	-4.51337	3.23462
OID42559	HGS	-3.17207	3.23462
OID42560	HIF1A	-2.43011	3.23462
OID42604	IL17C	-5.50674	3.23462
OID41334	IP6K1	-3.21612	3.23462
OID45378	ITIH3	-3.96355	3.23462
OID42715	LUC7L	-4.2928	3.23462
OID43973	MIF4GD	-2.93581	3.23462
OID45385	MRC1	-3.82412	3.23462
OID44028	NFU1	-5.89783	3.23462
OID41546	NHSL1	-1.58714	3.23462
OID45389	NID1	-1.89252	3.23462
OID44047	NUDCD3	-4.877	3.23462
OID44089	PFKFB2	-6.39846	3.23462
OID44865	PPP1R12A	-4.41296	3.23462
OID42960	PSMD5	-3.00092	3.23462
OID44142	PSTPIP1	-3.50544	3.23462
OID44148	PTPN1	-3.69282	3.23462
OID45241	PTPRF	-4.02429	3.23462
OID44885	PYM1	-6.94278	3.23462
OID45404	RARRES2	-3.34925	3.23462
OID41702	RASSF5	-3.04332	3.23462
OID40582	RTEL1	-4.98164	3.23462
OID44217	SCRIB	-3.42683	3.23462
OID44220	SDHB	-3.849	3.23462
OID45253	SEMA7A	-2.155	3.23462
OID44228	SEPTIN9	-2.57292	3.23462
OID44237	SF3B4	-3.16488	3.23462
OID43087	SLAMF8	-2.58496	3.23462
OID43100	SLK	-2.97487	3.23462
OID44940	SMPD1	-2.75204	3.23462
OID44268	SNRPB2	-6.15175	3.23462
OID44948	SOST	-4.51121	3.23462
OID44949	SPAG9	-3.83575	3.23462
OID40639	STX12	-3.48235	3.23462
OID45282	TNFRSF17	-2.15447	3.23462
OID43225	TPPP3	-5.79918	3.23462
OID44382	USP25	-3.66126	3.23462
OID44396	VPS4B	-4.51908	3.23462
OID42032	XRCC1	-3.3209	3.23462
OID45454	CFHR2	-4.14321	3.21726
OID45459	CPB2	-3.78624	3.21726
OID45472	ITIH4	-3.8922	3.21726
OID45482	PLG	-3.42581	3.21726
OID40009	AJM1	1.13867	3.20687
OID42103	AKR1B1	-3.1295	3.20687
OID44463	ANXA1	-1.96452	3.20687
OID43380	ARHGAP27	-3.34864	3.20687
OID42137	ARHGEF5	-5.0034	3.20687
OID40033	ARL14EP	-2.65894	3.20687
OID42164	ATXN10	-3.27269	3.20687
OID44488	C4BPB	-2.02199	3.20687
OID40906	C5orf22	-2.21922	3.20687
OID42214	CALB2	-3.06984	3.20687
OID44503	CCL27	-4.84324	3.20687
OID44520	CD80	-3.33058	3.20687
OID42249	CDC42BPG	-3.39259	3.20687
OID42261	CEBPA	-3.17828	3.20687
OID42269	CEP104	-1.72822	3.20687
OID42271	CEP120	-1.89793	3.20687
OID42278	CEP350	-1.87221	3.20687
OID43519	CEP43	-1.54112	3.20687
OID45333	CFHR5	-4.33939	3.20687
OID45336	CHL1	-2.24574	3.20687
OID45339	CPN2	-1.74561	3.20687
OID42329	CSF3	-1.24907	3.20687
OID45345	CST3	-2.06413	3.20687
OID44578	CTSC	-1.16276	3.20687
OID41067	CUL4B	-1.03198	3.20687
OID43582	CWC15	-5.31532	3.20687
OID40146	CYSRT1	-3.62706	3.20687
OID44591	DAG1	-3.55944	3.20687
OID43622	DNAJC21	-1.50602	3.20687
OID41139	EAPP	-1.96976	3.20687
OID41151	EIF3G	-4.09352	3.20687
OID41157	EMG1	-2.934	3.20687
OID43682	EPHA2	-4.13081	3.20687
OID42467	FKBP15	-3.80591	3.20687
OID44682	GIMAP7	-3.40787	3.20687
OID41252	GOLGA2	-3.31697	3.20687
OID43769	GORASP2	-2.13438	3.20687
OID43773	GPC1	-3.68839	3.20687
OID43826	HTD2	-5.03866	3.20687
OID43849	IL-22	-2.24309	3.20687
OID45161	IMUP	-4.41756	3.20687
OID43874	IST1	-4.07211	3.20687
OID45166	ITGB2	-4.36918	3.20687
OID42659	KIAA1143	-3.92571	3.20687
OID40336	KIAA1217	-2.59442	3.20687
OID43896	KLK13	-1.34779	3.20687
OID45171	LAMB2	-2.40078	3.20687
OID43913	LARP1	-4.95409	3.20687
OID41406	LAS1L	-2.95102	3.20687
OID44751	LGALS9	-2.871	3.20687
OID45178	LILRB5	-2.96017	3.20687
OID43948	LYN	-3.51361	3.20687
OID42720	LYPLA2	-2.01745	3.20687
OID41436	LYSMD1	-3.55515	3.20687
OID43951	MAD1L1	-2.21136	3.20687
OID45181	MEGF9	-3.05388	3.20687
OID41474	MICAL1	-1.17686	3.20687
OID43988	MRPL28	-1.24583	3.20687
OID44805	NECTIN2	-3.24706	3.20687
OID42897	PDZD2	-5.17975	3.20687
OID42924	PNPT1	-4.03272	3.20687
OID40537	PTPN21	-1.57491	3.20687
OID44888	RAB11FIP3	-2.43957	3.20687
OID41696	RALGPS2	-1.26979	3.20687
OID44170	RBM17	-4.45094	3.20687
OID43013	RILPL1	-2.97521	3.20687
OID45408	RNASE6	-2.1114	3.20687
OID41734	RNF213	-3.20354	3.20687
OID44193	RPL14	-5.58362	3.20687
OID44205	SAMD9L	-3.01114	3.20687
OID41777	SEC14L2	-3.08127	3.20687
OID44222	SEL1L	-3.8424	3.20687
OID41802	SIKE1	-2.51708	3.20687
OID44961	ST13	-5.79175	3.20687
OID45278	TIE1	-3.02056	3.20687
OID44332	TMF1	-4.83512	3.20687
OID44336	TNFAIP2	-3.31808	3.20687
OID44989	TNFRSF14	-1.73875	3.20687
OID44991	TNFRSF8	-2.2566	3.20687
OID44348	TNFSF14	-3.38763	3.20687
OID43215	TOX	-3.39032	3.20687
OID44367	TSPYL1	-0.947504	3.20687
OID45003	TXNDC5	-4.72324	3.20687
OID44374	UBXN2B	-5.38287	3.20687
OID44381	USO1	-6.01067	3.20687
OID45297	XG	-2.30868	3.20687
OID43310	ZPR1	-2.25072	3.20687
OID45441	B2M	-1.76636	3.18568
OID45455	CFHR4	-3.62373	3.18568
OID45458	CLU	-1.30739	3.18568
OID45464	FGA	-2.48008	3.18568
OID45468	HABP2	-4.15427	3.18568
OID45474	LGALS3BP	-0.865314	3.18568
OID45481	PGLYRP2	-3.77857	3.18568
OID40002	ABHD5	-2.7701	3.17452
OID44452	AGRN	-2.29537	3.17452
OID40782	AKR1A1	-0.886759	3.17452
OID43352	AKT1S1	-3.88079	3.17452
OID40840	ATL3	-1.84884	3.17452
OID42173	BARGIN	-4.05031	3.17452
OID43412	BCR	-2.77137	3.17452
OID44489	CA13	-3.53171	3.17452
OID43447	CALML4	-6.16509	3.17452
OID42217	CAMKK1	-2.18731	3.17452
OID44492	CBLIF	-1.12894	3.17452
OID40960	CCHCR1	-2.52316	3.17452
OID44498	CCL2	-2.70944	3.17452
OID43473	CCL3	-4.38828	3.17452
OID40966	CCSAP	-1.52411	3.17452
OID43506	CDCP1	-3.95058	3.17452
OID45064	CDH5	-1.63915	3.17452
OID42289	CHAC2	-3.32129	3.17452
OID44542	CKAP5	-2.6743	3.17452
OID45076	CLEC4M	-2.69119	3.17452
OID41031	CLPX	-3.71311	3.17452
OID42311	CNTRL	-2.14762	3.17452
OID45085	COL6A3	-3.46477	3.17452
OID43554	COMMD1	-4.4628	3.17452
OID44576	CST7	-4.11902	3.17452
OID40143	CWF19L1	-4.35185	3.17452
OID44589	CXCL9	-4.38025	3.17452
OID42370	DENR	-3.98307	3.17452
OID41097	DHX36	-3.01917	3.17452
OID41132	DYNC1I2	-2.99369	3.17452
OID41144	EEPD1	-3.90247	3.17452
OID43735	GADD45GIP1	-3.89563	3.17452
OID43789	HAGH	-3.18932	3.17452
OID42589	IFT20	-2.58751	3.17452
OID45155	IL17RA	-3.05204	3.17452
OID41343	IRF2BP2	-1.01299	3.17452
OID42669	KIFC1	-3.18794	3.17452
OID45379	KIT	-2.39028	3.17452
OID43916	LATS1	-2.31604	3.17452
OID45173	LCP1	-3.09128	3.17452
OID44750	LGALS8	-3.52145	3.17452
OID44760	LTBR	-2.97646	3.17452
OID44767	MANSC1	-2.14144	3.17452
OID43969	METAP1D	-3.04922	3.17452
OID45187	MMP3	-3.69346	3.17452
OID41501	MTRES1	-4.41293	3.17452
OID41534	NDUFA10	-1.20812	3.17452
OID44813	NME3	-2.43011	3.17452
OID45200	NOTCH3	-2.66287	3.17452
OID42879	PALLD	-2.23195	3.17452
OID44859	PNLIPRP2	-1.3691	3.17452
OID41641	POLD4	-0.969184	3.17452
OID45231	PPIB	-3.90448	3.17452
OID44121	PPP3R1	-2.19617	3.17452
OID45238	PRTN3	-3.58494	3.17452
OID44881	PTRHD1	-4.05092	3.17452
OID44884	PVR	-1.56153	3.17452
OID44165	RALY	-4.46127	3.17452
OID42986	RANBP2	-2.83422	3.17452
OID43002	RCOR1	-3.12152	3.17452
OID45245	REG3A	-3.01782	3.17452
OID43016	RNF169	-5.79028	3.17452
OID44212	SCLT1	-2.36496	3.17452
OID43077	SHPK	-2.68648	3.17452
OID43091	SLC27A4	-5.47013	3.17452
OID44947	SORT1	-3.84513	3.17452
OID43116	SOX9	-2.80926	3.17452
OID44293	STX7	-5.89016	3.17452
OID43159	TARBP2	-2.49287	3.17452
OID41921	TCHP	-2.2041	3.17452
OID43213	TOM1L1	-2.68828	3.17452
OID44996	TPD52L2	-4.66218	3.17452
OID41996	UNC45A	-3.68122	3.17452
OID43274	USP47	-4.15008	3.17452
OID40713	WDR77	-3.97424	3.17452
OID44415	WWP2	-2.90887	3.17452
OID42061	ZNF282	-1.44088	3.17452
OID45450	CD5L	-3.95569	3.14612
OID45461	F12	-3.31609	3.14612
OID42129	AP1G2	-4.54762	3.13818
OID40806	APBB2	-2.10194	3.13818
OID43374	APIP	-2.87167	3.13818
OID45312	APOL1	-4.1517	3.13818
OID43407	BAP18	-5.26891	3.13818
OID42203	C2orf69	-3.12638	3.13818
OID40907	C5orf24	-1.16405	3.13818
OID43448	CAMSAP1	-4.23539	3.13818
OID43462	CCAR2	-3.39499	3.13818
OID44504	CCL4	-4.66605	3.13818
OID43505	CDC42BPB	-3.95296	3.13818
OID42255	CDK5RAP3	-2.71807	3.13818
OID42260	CEACAM5	-3.82351	3.13818
OID40994	CEP89	-1.16973	3.13818
OID44541	CIAPIN1	-4.89501	3.13818
OID45348	CTSZ	-1.40418	3.13818
OID44590	DAAM1	-2.72163	3.13818
OID43589	DAPK2	-3.01763	3.13818
OID42352	DCP1B	-1.35897	3.13818
OID43619	DNAJB4	-3.32267	3.13818
OID43621	DNAJC17	-2.81773	3.13818
OID43628	DNPEP	-3.58329	3.13818
OID45352	EFEMP1	-3.34215	3.13818
OID43664	EIF2B4	-4.71337	3.13818
OID42408	ENAH	-4.67781	3.13818
OID41161	ENTPD3	-2.40499	3.13818
OID43679	ENTR1	-4.02839	3.13818
OID44634	ERBB3	-2.71863	3.13818
OID45358	FCGR2A	-3.11471	3.13818
OID43715	FKBP14	-4.32256	3.13818
OID43804	HLA-A	-3.03807	3.13818
OID43813	HOOK2	-3.82099	3.13818
OID45374	IGFBP6	-2.71997	3.13818
OID43841	IKBKG	-1.69291	3.13818
OID42623	IL34	-1.14928	3.13818
OID45160	IL7R	-2.53402	3.13818
OID42660	KIAA1328	-2.41701	3.13818
OID41410	LENG1	-2.56888	3.13818
OID45175	LGALS3	-1.34705	3.13818
OID44766	MANF	-0.964035	3.13818
OID44780	MGAT2	-1.89574	3.13818
OID43976	MITD1	-3.11041	3.13818
OID42762	MMAB	-5.19792	3.13818
OID41487	MPHOSPH6	-2.11398	3.13818
OID41511	MYO5A	-4.02847	3.13818
OID44032	NIT1	-3.71474	3.13818
OID45199	NOTCH2	-2.26881	3.13818
OID41566	NUDT7	-2.97742	3.13818
OID42865	OFD1	-2.52729	3.13818
OID44835	PDAP1	-4.63131	3.13818
OID42899	PELO	-3.28171	3.13818
OID41638	POGLUT1	-2.10607	3.13818
OID42974	RAB37	-2.0421	3.13818
OID44900	ROBO1	-4.14757	3.13818
OID41744	RPP30	-2.61785	3.13818
OID43032	RRAS	-2.81534	3.13818
OID41784	SERTAD1	-1.70209	3.13818
OID44936	SKAP2	-3.78667	3.13818
OID40604	SMC5	-2.82769	3.13818
OID44283	SRPK2	-1.88627	3.13818
OID44963	STK4	-1.45911	3.13818
OID44319	TGFB1	-3.05002	3.13818
OID44977	THBD	-4.87304	3.13818
OID43204	TNF	-2.28216	3.13818
OID45285	TNFSF13B	-2.43266	3.13818
OID44349	TNIP1	-4.73488	3.13818
OID44993	TOMM20	-4.42711	3.13818
OID44357	TRAF2	-1.71122	3.13818
OID45008	UBXN1	-4.18556	3.13818
OID45431	VCAM1	-0.815414	3.13818
OID42014	VRK1	-4.52977	3.13818
OID44409	WDR91	-2.80323	3.13818
OID43291	YTHDF3	-3.20707	3.13818
OID45021	YWHAQ	-3.60722	3.13818
OID45434	AFM	-2.77966	3.10644
OID45444	C1S	-4.42116	3.10644
OID45446	C4B	-4.05411	3.10644
OID45453	CFH	-5.06035	3.10644
OID45470	IGLC2	-1.64804	3.10644
OID45487	RBP4	-6.06304	3.10644
OID43320	ACP6	-3.71411	3.09875
OID43349	AIFM1	-1.59782	3.09875
OID43382	ARHGEF1	-3.62851	3.09875
OID40044	ATRX	-3.55344	3.09875
OID43402	BACH1	-1.48216	3.09875
OID44483	BST2	-4.06926	3.09875
OID45318	C1QTNF1	-2.70179	3.09875
OID42221	CAPRIN1	-4.87059	3.09875
OID44502	CCL24	-3.50579	3.09875
OID45326	CCL5	-1.31243	3.09875
OID45332	CDH1	-0.916709	3.09875
OID42256	CDR2L	-2.20634	3.09875
OID43524	CHCHD10	-2.34678	3.09875
OID45091	CRTAC1	-2.29561	3.09875
OID43570	CSDE1	-3.66435	3.09875
OID42357	DDX19B	-3.57505	3.09875
OID42453	FDX2	-5.16711	3.09875
OID42481	FUS	-1.99715	3.09875
OID44674	GCHFR	1.04786	3.09875
OID43785	GYS1	-4.08426	3.09875
OID42571	HPCAL4	-2.02353	3.09875
OID44712	IGSF8	-2.59556	3.09875
OID42640	ITGB6	-3.39581	3.09875
OID43912	LAMTOR5	-4.05107	3.09875
OID43928	LONP1	-4.20559	3.09875
OID44763	LZTFL1	-4.36183	3.09875
OID41451	MAPKAP1	-1.72318	3.09875
OID42771	MPST	-3.40195	3.09875
OID45193	MYH9	-2.384	3.09875
OID44802	NBL1	-2.24482	3.09875
OID44031	NHEJ1	-4.29703	3.09875
OID44049	NUDT16	-2.46153	3.09875
OID44056	OGFR	-4.16295	3.09875
OID44825	OLFM4	-5.07453	3.09875
OID44061	OSBPL2	-3.89355	3.09875
OID44854	PLAUR	-3.27959	3.09875
OID40517	PNPLA1	-2.67519	3.09875
OID41643	POLR3D	-0.735587	3.09875
OID41677	PTPN2	-1.76707	3.09875
OID44890	RABEP1	-2.64225	3.09875
OID44169	RBKS	-1.39395	3.09875
OID42996	RBM19	-2.11319	3.09875
OID44173	RBP7	-4.28411	3.09875
OID45405	REG1A	-2.35266	3.09875
OID44897	RILPL2	-2.36398	3.09875
OID40567	RIPK3	-3.64249	3.09875
OID44899	RNASE3	-5.09243	3.09875
OID45409	SAA4	-2.24204	3.09875
OID41776	SEC13	-3.91472	3.09875
OID43065	SERPINH1	-4.46609	3.09875
OID44942	SNAP23	-1.81969	3.09875
OID44958	SRC	-2.85017	3.09875
OID44964	STRN	-3.78452	3.09875
OID40645	SYMPK	-0.524268	3.09875
OID44971	TCOF1	-5.2375	3.09875
OID43170	TDRKH	-4.36758	3.09875
OID45424	TIMD4	-1.15438	3.09875
OID45425	TIMP1	-2.32827	3.09875
OID44343	TNFRSF6B	-3.66598	3.09875
OID43216	TOX3	-2.1193	3.09875
OID42001	USH1G	-3.52573	3.09875
OID42059	ZNF217	-1.36961	3.09875
OID40748	ZSWIM8	-3.79194	3.09875
OID45445	C3	-3.23199	3.06154
OID45471	ITIH1	-3.25314	3.06154
OID45477	LUM	-3.73629	3.06154
OID43327	ADAM15	-3.80737	3.05854
OID42092	ADGRG3	-1.61484	3.05854
OID45313	APOM	-3.38615	3.05854
OID40890	ARK2N	-3.61316	3.05854
OID42165	ATXN2	-1.54207	3.05854
OID45317	BCHE	-2.59478	3.05854
OID43438	CA12	-2.99094	3.05854
OID43445	CALCOCO1	-3.73554	3.05854
OID43461	CCAR1	-2.91613	3.05854
OID43489	CD300LF	-3.74274	3.05854
OID44514	CD40	-3.18401	3.05854
OID44515	CD48	-2.31476	3.05854
OID44535	CGREF1	-1.47401	3.05854
OID43534	CLEC4A	-2.5991	3.05854
OID43539	CLIP2	-2.3873	3.05854
OID42305	CLYBL	-3.56901	3.05854
OID44551	CNST	-2.13143	3.05854
OID44553	COCH	-0.898823	3.05854
OID45338	COMP	-3.43693	3.05854
OID41050	CPLX3	-1.96263	3.05854
OID45343	CSF1R	-3.03578	3.05854
OID40148	DAB2IP	-2.80566	3.05854
OID42353	DCTN4	-3.42515	3.05854
OID45105	DEFB1	-4.70348	3.05854
OID41094	DENND2C	-1.56703	3.05854
OID42413	ENTPD2	-3.17449	3.05854
OID40240	FDXR	-3.09765	3.05854
OID43723	FMNL1	-2.5321	3.05854
OID43754	GIPC2	-3.2949	3.05854
OID42525	GOLGA1	-4.54718	3.05854
OID42536	GRIPAP1	-2.39897	3.05854
OID45138	GUCA2A	-1.59344	3.05854
OID41308	HSPBAP1	-1.01729	3.05854
OID43829	IDO1	-3.89079	3.05854
OID42732	MAP1LC3A	-3.0315	3.05854
OID43962	MCEE	-2.69809	3.05854
OID42781	MTHFD1	-3.06086	3.05854
OID44009	NAP1L4	-5.34154	3.05854
OID44938	NHERF1	-4.82406	3.05854
OID44063	OTUD6B	-2.54276	3.05854
OID42926	POLR3F	-2.33426	3.05854
OID44118	PPP1R18	-3.85691	3.05854
OID42945	PRKRA	-2.42164	3.05854
OID44875	PRXL2B	-3.3197	3.05854
OID44139	PSMG3	-3.52276	3.05854
OID44158	PYHIN1	-5.48158	3.05854
OID44166	RANBP1	-3.69453	3.05854
OID42992	RASA1	-1.25287	3.05854
OID44190	RNF5	-1.87225	3.05854
OID43035	RRP1	-2.80758	3.05854
OID44200	S100A13	-3.07564	3.05854
OID44204	SAFB2	-0.973436	3.05854
OID44218	SCRN1	-2.99484	3.05854
OID44918	SEMA3F	-2.59434	3.05854
OID45259	SIRPA	-2.50408	3.05854
OID41810	SLC12A9	-0.941618	3.05854
OID44258	SLMAP	-4.39695	3.05854
OID44265	SNAPIN	-1.60776	3.05854
OID43121	SPATA18	-2.55486	3.05854
OID45265	SPINK5	-1.56794	3.05854
OID44284	SSNA1	-3.72349	3.05854
OID43164	TBL1X	-3.66194	3.05854
OID45280	TMSB10	-4.3484	3.05854
OID45010	UPF3B	-3.41346	3.05854
OID45436	APOA1	-5.05186	3.01709
OID45462	F13B	-3.97048	3.01709
OID45023	ADAMTS13	-2.59008	3.01709
OID45026	AFP	-0.507692	3.01709
OID45028	ALCAM	-2.52957	3.01709
OID43361	AMPD3	-4.14536	3.01709
OID40016	ANKRD28	-1.3884	3.01709
OID44467	APOBR	-2.51163	3.01709
OID42159	ATP5F1D	-3.48753	3.01709
OID43395	ATP6V1G1	-5.51488	3.01709
OID45039	BCAM	-1.48021	3.01709
OID43413	BECN1	-2.95595	3.01709
OID45319	C1R	-4.12869	3.01709
OID40088	CASKIN1	-2.66367	3.01709
OID40957	CCDC88B	-1.3681	3.01709
OID43516	CEP135	-2.31758	3.01709
OID44538	CHMP6	-2.4566	3.01709
OID42298	CLGN	-1.85213	3.01709
OID44562	CPPED1	-3.15579	3.01709
OID44579	CTSE	-2.10493	3.01709
OID42338	CUTC	-4.31354	3.01709
OID43677	ENTPD5	-1.36004	3.01709
OID44633	ERBB2	-2.004	3.01709
OID42424	ERF	-2.62467	3.01709
OID44643	FABP3	-2.90269	3.01709
OID45122	FAP	-0.234791	3.01709
OID42472	FLYWCH2	-4.06369	3.01709
OID44697	HAAO	-4.39735	3.01709
OID45152	IGFBP2	-2.87026	3.01709
OID43840	IGSF3	-3.76144	3.01709
OID42608	IL1B	-1.94878	3.01709
OID42651	KATNB1	-2.61191	3.01709
OID42679	KLK9	-2.31968	3.01709
OID42764	MMUT	-2.92052	3.01709
OID44001	MYCBP2	-3.92024	3.01709
OID42801	MZT2B	-3.32261	3.01709
OID42802	N4BP3	-3.95459	3.01709
OID42854	NSDHL	-2.39412	3.01709
OID42877	PAIP2B	-1.61074	3.01709
OID44075	PCBP2	-2.6364	3.01709
OID44843	PDLIM7	-4.05466	3.01709
OID44850	PKLR	-3.20229	3.01709
OID45240	PTPRC	-2.04933	3.01709
OID44149	PTPRH	-2.46651	3.01709
OID44880	PTPRZ1	-3.10616	3.01709
OID41691	RABL2B	-3.67426	3.01709
OID44230	SERPINB4	1.65878	3.01709
OID40601	SIRT6	-1.41475	3.01709
OID44282	SRP14	-2.74379	3.01709
OID41889	STK39	-3.33659	3.01709
OID43143	STX6	-3.48988	3.01709
OID40642	SUFU	-4.20062	3.01709
OID43154	TAB2	-3.41403	3.01709
OID44311	TBCC	-2.94694	3.01709
OID44315	TDRD3	-1.3241	3.01709
OID45279	TIMP4	-1.44174	3.01709
OID45288	TNXB	-1.09937	3.01709
OID43227	TPRKB	-0.901975	3.01709
OID43278	VPS28	-2.13515	3.01709
OID45015	VSIR	-2.03318	3.01709
OID42021	WDR24	-2.41435	3.01709
OID40728	ZC3HC1	-4.10726	3.01709
OID42056	ZMYND11	-0.693868	3.01709
OID45435	APCS	-3.15866	2.97808
OID45498	SERPINF2	-3.40644	2.97808
OID42083	ACADM	-1.88418	2.97808
OID42088	ACY3	-1.56389	2.97808
OID45301	ADA2	-2.49578	2.97808
OID42108	ALDH9A1	-2.89474	2.97808
OID43423	BRAP	-2.277	2.97808
OID44482	BST1	-2.05508	2.97808
OID45321	C9	-4.12434	2.97808
OID45063	CD99L2	-1.81295	2.97808
OID44534	CEP131	-2.96931	2.97808
OID45337	CNDP1	-2.80976	2.97808
OID42317	CPOX	-1.62625	2.97808
OID42320	CRACR2A	-3.70252	2.97808
OID41063	CTDSPL2	-2.74791	2.97808
OID43593	DCN	-1.30448	2.97808
OID44600	DDR1	-2.44432	2.97808
OID43636	DRG2	-1.52964	2.97808
OID44620	EHBP1	-2.74109	2.97808
OID43672	ELOA	-3.98144	2.97808
OID45117	ENPP2	-1.73626	2.97808
OID43699	FAM172A	-3.92643	2.97808
OID42454	FEN1	-3.88821	2.97808
OID43724	FNBP4	-3.05687	2.97808
OID45132	GGT1	-1.5108	2.97808
OID42538	GRSF1	-2.82161	2.97808
OID43786	GZMA	-3.5046	2.97808
OID42577	HSP90B1	-3.32165	2.97808
OID43843	IL12B	-4.01061	2.97808
OID42609	IL1RL2	-3.92437	2.97808
OID42624	IL36A	-3.76869	2.97808
OID43856	IL6	-3.53792	2.97808
OID43868	IPCEF1	-3.34251	2.97808
OID41390	KLHDC4	-2.58798	2.97808
OID44744	LECT2	-2.49519	2.97808
OID42692	LEO1	-2.98166	2.97808
OID42695	LIG3	-2.67385	2.97808
OID40365	LIMCH1	-3.49722	2.97808
OID43933	LRCH4	-3.23309	2.97808
OID42710	LSG1	-2.86063	2.97808
OID43979	MME	-2.8618	2.97808
OID43983	MPHOSPH8	-3.15534	2.97808
OID42778	MRRF	-3.01272	2.97808
OID42779	MRTFA	-1.52258	2.97808
OID42809	NCAPG	-2.28134	2.97808
OID41544	NGDN	-1.75065	2.97808
OID40483	PABIR2	-1.79137	2.97808
OID41582	PACSIN3	-3.97854	2.97808
OID45208	PAM	-2.00161	2.97808
OID44841	PDGFRA	-0.667209	2.97808
OID44095	PIBF1	-2.69869	2.97808
OID45398	PNLIP	-2.67973	2.97808
OID42977	RAB44	-2.67044	2.97808
OID41707	RBM22	-2.99505	2.97808
OID41746	RPS12	-1.96988	2.97808
OID43049	SAT2	-2.5021	2.97808
OID45255	SERPINB1	-0.416796	2.97808
OID41808	SKIL	-0.976771	2.97808
OID41819	SMC4	-1.29952	2.97808
OID44271	SNX29	-3.65377	2.97808
OID45267	SPP1	-2.12487	2.97808
OID41865	SRPRA	-4.49171	2.97808
OID44292	STX4	-3.62245	2.97808
OID41910	TBC1D13	-2.28904	2.97808
OID45423	THBS4	-2.51926	2.97808
OID43196	TMA16	-1.85506	2.97808
OID44337	TNFAIP6	-1.32702	2.97808
OID40691	UBE2E2	-4.01807	2.97808
OID44397	VPS53	-1.38015	2.97808
OID44419	YES1	-3.20039	2.97808
OID43296	ZC3H12A	-1.78379	2.97808
OID45449	C8B	-3.34356	2.9363
OID45475	LPA	-3.62385	2.9363
OID45494	SERPINA7	-4.23365	2.9363
OID45495	SERPINC1	-1.83291	2.9363
OID40752	AAGAB	-2.71429	2.9363
OID43322	ACRV1	-2.05938	2.9363
OID40029	ARFGEF2	-2.16998	2.9363
OID43465	CCDC50	-0.709164	2.9363
OID42235	CCNE1	-3.71909	2.9363
OID44507	CD27	-2.05936	2.9363
OID45066	CELA2A	-2.12256	2.9363
OID45080	CNTN4	-2.29253	2.9363
OID45086	COLEC11	-2.36074	2.9363
OID45093	CST6	-0.30495	2.9363
OID40138	CTNNA3	-2.83308	2.9363
OID41065	CTNNBL1	-3.13116	2.9363
OID43584	CXADR	-1.66452	2.9363
OID42356	DDA1	-2.30187	2.9363
OID45350	DEFA1	-3.28691	2.9363
OID42392	DYNLT1	-4.50166	2.9363
OID41153	EIF5A2	-1.21318	2.9363
OID42434	EXOSC3	-3.29285	2.9363
OID41233	GARRE1	-1.83753	2.9363
OID42502	GCFC2	-0.742154	2.9363
OID44684	GLOD4	-2.30861	2.9363
OID44690	GOLM2	-1.3383	2.9363
OID42561	HIP1	-0.781938	2.9363
OID42566	HMGCS1	-2.07886	2.9363
OID41296	HNRNPK	-3.61688	2.9363
OID45370	HSPG2	-2.23105	2.9363
OID42580	ICA1	-1.91138	2.9363
OID42637	ITCH	-2.36165	2.9363
OID43920	LEFTY2	-1.5207	2.9363
OID43925	LMNB1	-6.04495	2.9363
OID44773	MEGF10	-1.64556	2.9363
OID42773	MRI1	-3.75312	2.9363
OID41529	NCOA1	-2.57695	2.9363
OID42833	NHP2	-3.25194	2.9363
OID45196	NID2	-1.29426	2.9363
OID40498	PELI1	-3.88826	2.9363
OID45396	PGA4	-2.62021	2.9363
OID44877	PTGR1	-2.50853	2.9363
OID43000	RC3H1	-4.53447	2.9363
OID44177	REEP4	-2.1955	2.9363
OID43036	RRP15	-2.00326	2.9363
OID44919	SEMA3G	-2.27092	2.9363
OID45256	SERPINE1	-1.54045	2.9363
OID43067	SGF29	-2.09862	2.9363
OID40600	SIRT3	-1.64821	2.9363
OID43146	SUGT1	-2.75128	2.9363
OID43162	TBC1D17	-1.01989	2.9363
OID44310	TBCB	-2.9415	2.9363
OID45417	TCN2	-3.42827	2.9363
OID43175	TERF2IP	-3.75444	2.9363
OID44326	TLR1	-1.80014	2.9363
OID40667	TNKS1BP1	-5.64632	2.9363
OID43218	TP53BP1	-3.19939	2.9363
OID44360	TRIM25	-5.00544	2.9363
OID44372	UBE2B	-3.77562	2.9363
OID43267	UGGT1	-0.86667	2.9363
OID42076	ZRSR2	-4.22958	2.9363
OID45467	GC	-1.70684	2.89046
OID40004	ACAD9	-4.81641	2.89046
OID45302	AGT	-3.21691	2.89046
OID45307	ANPEP	-2.77849	2.89046
OID42133	ARHGAP1	-3.11847	2.89046
OID43393	ATG16L1	-3.18706	2.89046
OID45316	AXL	-1.38977	2.89046
OID40865	BLOC1S5	-2.75132	2.89046
OID43487	CD274	-3.48591	2.89046
OID44516	CD58	-2.44612	2.89046
OID45061	CD59	0.37172	2.89046
OID44570	CRIM1	-2.96886	2.89046
OID42360	DDX39A	-1.13068	2.89046
OID43639	DTNB	-2.05062	2.89046
OID42391	DYNC1H1	-1.57123	2.89046
OID45121	FABP4	-3.46186	2.89046
OID44680	GHR	-1.17519	2.89046
OID43763	GLYR1	-1.2595	2.89046
OID45153	IGFBP4	-2.24568	2.89046
OID45157	IL1RAP	-1.76068	2.89046
OID43863	INPPL1	-2.17602	2.89046
OID41420	LRCH1	-2.7439	2.89046
OID43934	LRIG1	-2.80769	2.89046
OID42716	LUC7L3	-3.53479	2.89046
OID42717	LYAR	-1.01867	2.89046
OID41519	N4BP2	-1.21001	2.89046
OID44804	NCK2	-2.26516	2.89046
OID44017	NDST1	-1.44769	2.89046
OID44048	NUDT10	-1.09873	2.89046
OID42871	OVCA2	-2.59995	2.89046
OID44066	PACS2	-3.10864	2.89046
OID44860	PNP	-4.57398	2.89046
OID45230	POSTN	-2.91363	2.89046
OID45237	PRG3	-1.21071	2.89046
OID44882	PTX3	-4.60911	2.89046
OID45246	RELT	-3.55442	2.89046
OID44929	SGTA	-5.18584	2.89046
OID44248	SIL1	-0.332704	2.89046
OID45263	SOD2	-1.79827	2.89046
OID44314	TDP1	-3.46299	2.89046
OID44984	TJAP1	-1.96409	2.89046
OID41947	TRAFD1	-1.55149	2.89046
OID44380	UROS	-1.06606	2.89046
OID44407	WASHC3	-2.63461	2.89046
OID42022	WDR53	-5.55379	2.89046
OID45025	ADGRE5	-2.10192	2.8452
OID43353	AKT2	-4.00387	2.8452
OID42138	ARID1A	-1.31239	2.8452
OID45314	ART3	-1.6704	2.8452
OID42149	ASPG	-1.73973	2.8452
OID40849	BAZ2A	-0.922521	2.8452
OID42176	BCAT2	-1.37141	2.8452
OID44478	BNIP2	-1.77762	2.8452
OID44481	BRD4	-1.77457	2.8452
OID42236	CCT5	-1.48129	2.8452
OID43527	CHMP1A	-2.99268	2.8452
OID45078	CNTN1	-1.77885	2.8452
OID45082	COL18A1	-2.46631	2.8452
OID42340	CWF19L2	-1.63712	2.8452
OID42347	CYTH3	-3.78127	2.8452
OID41082	DCP1A	-0.967098	2.8452
OID40192	EIF3M	-4.89789	2.8452
OID44631	EPHA1	-2.68668	2.8452
OID45119	ESAM	-2.42387	2.8452
OID44648	FBLN7	-1.10518	2.8452
OID42473	FMR1	-1.55529	2.8452
OID44660	FOLR2	-1.3333	2.8452
OID40268	GLE1	-0.551245	2.8452
OID45369	HGFAC	-3.65043	2.8452
OID42611	IL20	-1.01534	2.8452
OID42666	KIF3A	-2.18601	2.8452
OID43910	LAMB1	-4.21983	2.8452
OID44781	MGLL	-0.995597	2.8452
OID42760	MKI67	-1.59523	2.8452
OID44783	MMP1	-3.45549	2.8452
OID40423	MRM1	-3.84773	2.8452
OID42777	MRPS18B	-1.90284	2.8452
OID43995	MTIF3	-3.61843	2.8452
OID42826	NFATC3	-0.807062	2.8452
OID45391	NRP1	-2.74309	2.8452
OID44067	PAEP	-2.27417	2.8452
OID44878	PTPN6	-2.97144	2.8452
OID41681	PYCR2	-1.39468	2.8452
OID44159	RAB2B	-2.29722	2.8452
OID44161	RAB3IP	-2.01507	2.8452
OID40580	RPLP1	-1.22086	2.8452
OID43069	SH3BGRL2	-2.17004	2.8452
OID44955	SPINT2	-1.61492	2.8452
OID43129	SPTBN2	-4.5281	2.8452
OID45476	LRG1	-1.56704	2.8452
OID45479	MBL2	-3.61404	2.8452
OID42085	ACSL1	-2.17112	2.79959
OID45303	AHSG	-4.14366	2.79959
OID43350	AK2	-5.90465	2.79959
OID40024	APLF	-4.44473	2.79959
OID44519	CD74	-1.79919	2.79959
OID42272	CEP128	-1.85612	2.79959
OID42280	CEP55	-2.55325	2.79959
OID45072	CILP	-2.21076	2.79959
OID45074	CLEC11A	-1.78115	2.79959
OID43552	COL2A1	-2.32426	2.79959
OID43599	DDHD2	-2.09589	2.79959
OID42388	DTX3L	-2.2273	2.79959
OID44642	FABP2	-1.56584	2.79959
OID40216	FAM120C	-1.60988	2.79959
OID44647	FAM3C	-3.05731	2.79959
OID42547	GUK1	-3.53875	2.79959
OID44718	IL1R2	-1.98171	2.79959
OID45381	LCAT	-1.93481	2.79959
OID44754	LILRA5	-2.13735	2.79959
OID42739	MAPKAPK2	-2.12207	2.79959
OID44770	MATN2	-2.01018	2.79959
OID42759	MINDY2	-0.747536	2.79959
OID44069	PAG1	-2.34738	2.79959
OID42882	PARP1	-1.06128	2.79959
OID41595	PCNA	-2.51465	2.79959
OID44852	PLA2G15	-1.59533	2.79959
OID42918	PMM2	-4.15346	2.79959
OID42938	PRDX3	-1.33309	2.79959
OID42942	PRKAR1B	-2.15157	2.79959
OID45402	PRSS2	-2.50525	2.79959
OID40544	RALBP1	-2.98144	2.79959
OID44182	RGS10	-1.34202	2.79959
OID43017	RNF25	-2.94726	2.79959
OID44203	S100P	-1.19953	2.79959
OID44241	SH3GLB2	-3.63604	2.79959
OID43080	SIPA1	-1.76214	2.79959
OID43133	SSBP1	-0.965346	2.79959
OID43134	SSH3	-1.24577	2.79959
OID43147	SUMF1	-2.0675	2.79959
OID40647	TBCK	-2.62107	2.79959
OID44353	TOP2B	-5.2968	2.79959
OID42151	ATE1	-2.85411	2.75546
OID40837	ATG101	-0.528658	2.75546
OID42177	BCL2L15	-4.01619	2.75546
OID43436	C7orf50	-2.7838	2.75546
OID42237	CD164L2	-1.56466	2.75546
OID43511	CDSN	-0.380742	2.75546
OID45083	COL1A1	-2.52318	2.75546
OID44565	CRB2	-0.517971	2.75546
OID43563	CRIP2	-2.84445	2.75546
OID42354	DCUN1D1	-1.41626	2.75546
OID42375	DHRS7	-1.37874	2.75546
OID44603	DIPK2B	-0.986207	2.75546
OID40173	DOP1B	-3.27735	2.75546
OID42406	ELOB	-2.7083	2.75546
OID43687	ERBIN	-0.867689	2.75546
OID43704	FCAR	-3.49476	2.75546
OID41207	FEZ2	-3.15915	2.75546
OID40252	FRMD6	-3.28785	2.75546
OID42484	FYCO1	-2.32456	2.75546
OID44668	GAL	-1.26534	2.75546
OID41282	HDDC3	-1.6037	2.75546
OID45148	IFNAR2	-1.10873	2.75546
OID43847	IL18R1	-2.89485	2.75546
OID43862	INPP5D	-3.17234	2.75546
OID40352	KMT2C	-0.581269	2.75546
OID45191	MUC1	-2.93194	2.75546
OID44797	MYDGF	-1.77059	2.75546
OID45194	MYOC	-1.78185	2.75546
OID45203	NPTX2	-0.595618	2.75546
OID44086	PECR	-0.474765	2.75546
OID41609	PHACTR1	-2.31835	2.75546
OID44097	PKD2	-1.50597	2.75546
OID44111	PON2	-1.8468	2.75546
OID42935	PQBP1	-2.17435	2.75546
OID42954	PRRC1	-1.65617	2.75546
OID45403	PTGDS	-2.36397	2.75546
OID44160	RAB3IL1	-1.60851	2.75546
OID42979	RABEPK	-1.77765	2.75546
OID41717	RGS3	-0.823557	2.75546
OID43047	SASS6	-0.921614	2.75546
OID44229	SERPINA9	-3.90708	2.75546
OID43138	STK24	-2.51873	2.75546
OID45286	TNFSF8	-0.927517	2.75546
OID44998	TPP1	-1.86558	2.75546
OID43295	ZC2HC1A	-1.55537	2.75546
OID45466	FN1	-1.57852	2.7471
OID44445	ADGRE2	-2.35348	2.71183
OID43339	ADM	-2.49407	2.71183
OID40054	BICDL1	-3.80073	2.71183
OID40963	CCNL2	-0.890543	2.71183
OID42284	CFAP410	-2.47478	2.71183
OID41014	CHMP4C	-1.20878	2.71183
OID42294	CINP	-2.41323	2.71183
OID45073	CKB	-1.7773	2.71183
OID42306	CNGB3	-1.58132	2.71183
OID40128	CPSF2	-1.71913	2.71183
OID45342	CRISP3	-1.84499	2.71183
OID40140	CTSL3P	2.75541	2.71183
OID42343	CYB5A	-1.57201	2.71183
OID42404	ELAVL4	-3.81377	2.71183
OID42426	ERP27	-2.54257	2.71183
OID44714	IL10RB	-1.23639	2.71183
OID44720	IL6ST	-1.19778	2.71183
OID41338	IQCG	-1.5461	2.71183
OID43886	KAZN	-2.08373	2.71183
OID41364	KCTD2	-3.10799	2.71183
OID41419	LRATD2	-1.01813	2.71183
OID42707	LRRFIP1	-2.0915	2.71183
OID42820	NECAP2	-3.79211	2.71183
OID42829	NFKB2	-1.72973	2.71183
OID44037	NPM1	-0.757341	2.71183
OID44828	OSCAR	-1.33612	2.71183
OID44092	PHACTR2	-1.43683	2.71183
OID45397	PI16	-1.29107	2.71183
OID42908	PIN4	-2.14533	2.71183
OID41624	PLEKHA4	-1.37457	2.71183
OID44857	PLXNB3	-1.26721	2.71183
OID41703	RASSF7	-1.06202	2.71183
OID41736	RNF227	-3.33218	2.71183
OID44920	SEMA4D	-1.04509	2.71183
OID44956	SPON1	-2.67969	2.71183
OID44286	STAM	-2.2468	2.71183
OID43140	STX16	-1.70766	2.71183
OID44303	TACC3	-1.31854	2.71183
OID44316	TEX101	-1.89116	2.71183
OID43197	TMCO5A	-1.26224	2.71183
OID44345	TNFSF10	-2.64034	2.71183
OID43272	UPF3A	-1.53429	2.71183
OID45432	VNN1	-2.55536	2.71183
OID44423	ZBTB17	-1.79519	2.71183
OID45485	PZP	-2.4383	2.69955
OID42112	AMFR	-1.15847	2.66731
OID42115	AMOTL2	-1.44006	2.66731
OID45033	APOH	-1.65539	2.66731
OID43424	BRDT	-1.40818	2.66731
OID43427	BSG	-1.61799	2.66731
OID40068	BYSL	-4.54827	2.66731
OID43451	CAPS	-1.73897	2.66731
OID42227	CAST	-1.76997	2.66731
OID40938	CCDC14	-2.85323	2.66731
OID42293	CHUK	-2.81896	2.66731
OID42300	CLINT1	-1.86322	2.66731
OID44581	CTSL	-0.876907	2.66731
OID44611	DOK2	-1.32177	2.66731
OID41140	ECSIT	-1.12519	2.66731
OID45353	ELANE	-2.45956	2.66731
OID40197	EML1	-2.87682	2.66731
OID42420	EPHX2	-2.21332	2.66731
OID41166	EPN3	-1.88756	2.66731
OID45120	F11R	-1.55362	2.66731
OID41198	FAM91A1	-1.61479	2.66731
OID41235	GAS2L3	-1.18403	2.66731
OID42548	H1-1	-4.09528	2.66731
OID42569	HNRNPA0	-2.85739	2.66731
OID45167	ITGBL1	-1.93245	2.66731
OID42665	KIF27	-0.491923	2.66731
OID40357	KRI1	-2.97663	2.66731
OID44735	KYAT1	-1.9499	2.66731
OID44791	MPIG6B	-1.21128	2.66731
OID41576	OTUB1	-0.401998	2.66731
OID42968	PTS	-1.75938	2.66731
OID41688	RAB11FIP5	-3.47814	2.66731
OID44939	SMOC2	-1.84838	2.66731
OID45414	SPARCL1	-2.40316	2.66731
OID41881	STARD3	-1.41693	2.66731
OID41900	SYNE3	-0.583272	2.66731
OID43254	TUBB3	-2.09502	2.66731
OID41984	UBAP2	-1.69074	2.66731
OID43290	XRCC4	-1.42243	2.66731
OID43351	AKAP2	-0.708426	2.62413
OID40971	CDC37L1	-1.24791	2.62413
OID44526	CDH2	-0.750919	2.62413
OID45065	CEACAM6	-1.78957	2.62413
OID43547	CNPY4	-3.45605	2.62413
OID45081	COL15A1	-1.79616	2.62413
OID44574	CSF1	-2.24967	2.62413
OID42402	EIF5	-2.59943	2.62413
OID43689	ERN1	-1.54625	2.62413
OID42449	FCHO2	-5.9153	2.62413
OID43727	FOXO1	-1.03265	2.62413
OID42500	GBP4	-1.67486	2.62413
OID42507	GEMIN8	-1.68234	2.62413
OID43792	HBEGF	-4.23361	2.62413
OID40282	HDAC5	-1.56239	2.62413
OID43797	HDGFL2	-2.76908	2.62413
OID45146	ICAM2	-1.98939	2.62413
OID41316	IFT172	-0.852034	2.62413
OID42607	IL1A	1.61426	2.62413
OID42658	KIAA0513	-1.92205	2.62413
OID41373	KIF15	-3.51009	2.62413
OID43900	KLRB1	-1.95008	2.62413
OID44765	MAN2B2	0.719776	2.62413
OID42752	MEOX1	-0.972739	2.62413
OID41475	MICAL3	-0.593663	2.62413
OID40420	MPG	-2.0608	2.62413
OID44808	NELL2	-1.03833	2.62413
OID41637	POC1B	-1.6734	2.62413
OID41705	RBBP5	-3.51049	2.62413
OID44893	REN	-1.72891	2.62413
OID41733	RNF141	-1.25839	2.62413
OID44188	RNF149	-2.22406	2.62413
OID44207	SATB1	-0.966996	2.62413
OID40585	SCAF11	-1.79143	2.62413
OID43081	SIRT1	-1.88084	2.62413
OID44937	SLC38A10	-1.63605	2.62413
OID44264	SMTN	-2.08418	2.62413
OID44298	SUOX	-2.55571	2.62413
OID44983	TINAGL1	1.21656	2.62413
OID41950	TRIM41	-0.918628	2.62413
OID45005	TYRO3	-1.70604	2.62413
OID43283	VWA5A	-0.801524	2.62413
OID45440	ATRN	-1.63224	2.60433
OID42081	ABRAXAS2	-2.54062	2.58053
OID40843	ATP6V0D1	-1.52865	2.58053
OID40891	C1orf131	-3.80703	2.58053
OID43488	CD300E	-2.37584	2.58053
OID45071	CHIT1	-3.74576	2.58053
OID43590	DAPP1	-1.35742	2.58053
OID42362	DDX49	-0.83257	2.58053
OID45107	DLK1	-2.18524	2.58053
OID43695	FABP6	-1.24882	2.58053
OID42468	FKBP7	-1.83505	2.58053
OID44669	GALM	-2.84289	2.58053
OID42506	GEMIN2	-2.32513	2.58053
OID45133	GM2A	0.40322	2.58053
OID43767	GOLGA3	-2.319	2.58053
OID43780	GPR15LG	-1.89389	2.58053
OID42543	GTF2F1	-2.37278	2.58053
OID44724	ITGB5	-1.53813	2.58053
OID42641	ITPA	-2.35673	2.58053
OID41535	NDUFA4L2	-0.89628	2.58053
OID42830	NFKBIE	-2.39122	2.58053
OID45205	NUDT5	-0.211593	2.58053
OID45206	OAF	-1.58415	2.58053
OID42900	PFDN4	-1.95249	2.58053
OID44102	PLSCR3	-2.40994	2.58053
OID42959	PSMC3	-1.85642	2.58053
OID44150	PTPRK	-0.734043	2.58053
OID40556	RECQL5	-3.39334	2.58053
OID41725	RIOK2	-1.01632	2.58053
OID41766	SAMD8	-0.862204	2.58053
OID44221	SEC31A	-4.31693	2.58053
OID45252	SELL	-3.08841	2.58053
OID41780	SENP8	-1.33468	2.58053
OID45415	SSC5D	-1.29365	2.58053
OID43151	SYF2	-2.51756	2.58053
OID44304	TACSTD2	-1.84137	2.58053
OID44997	TPK1	-1.75557	2.58053
OID45011	UROD	-0.564494	2.58053
OID42116	ANK2	-2.59477	2.53573
OID42168	BABAM1	-3.14987	2.53573
OID40936	CCDC137	-2.77708	2.53573
OID44494	CCDC80	-1.89124	2.53573
OID45062	CD99	-1.32826	2.53573
OID40113	CHAF1B	-2.42383	2.53573
OID43571	CSF2RA	-1.29447	2.53573
OID44584	CXCL10	-3.84827	2.53573
OID43588	DAB2	-1.88633	2.53573
OID40193	EIF5AL1	-3.81343	2.53573
OID42415	EPB41L3	-2.01353	2.53573
OID41247	GIGYF1	-1.08555	2.53573
OID42541	GSTM4	-2.48138	2.53573
OID42545	GTPBP2	-3.80412	2.53573
OID41280	HBG2	-4.44484	2.53573
OID43834	IFNGR2	-2.33979	2.53573
OID41397	KRR1	-3.43705	2.53573
OID42775	MRPL52	-1.01274	2.53573
OID41530	NCOA7	-2.27352	2.53573
OID45222	PIK3IP1	-1.41443	2.53573
OID42983	RAD51	-0.926197	2.53573
OID45254	SERPINA11	-1.66474	2.53573
OID43136	STAU1	-3.18355	2.53573
OID41893	STX17	-1.23093	2.53573
OID44313	TCL1A	-1.21488	2.53573
OID43259	TYMS	-1.48441	2.53573
OID44387	VAT1	-2.34282	2.53573
OID42020	WDR20	-2.2235	2.53573
OID44408	WDR46	-2.28558	2.53573
OID40743	ZNF346	-2.19259	2.53573
OID45493	SERPINA6	-2.53618	2.50908
OID43312	AARSD1	-2.25079	2.49091
OID42153	ATG4A	-2.48677	2.49091
OID43431	C1GALT1C1	-1.55327	2.49091
OID42220	CAP2	-1.44274	2.49091
OID44508	CD276	-0.867342	2.49091
OID44533	CELSR2	-2.31886	2.49091
OID44546	CLEC5A	-1.75467	2.49091
OID42309	CNTF	-2.84935	2.49091
OID42334	CTIF	-2.13494	2.49091
OID45114	EFNA1	-1.34502	2.49091
OID42400	EIF2AK3	-1.12133	2.49091
OID42442	FAM83F	-2.23888	2.49091
OID43757	GIT1	-2.71122	2.49091
OID43802	HIP1R	-2.41458	2.49091
OID43831	IDUA	-2.03688	2.49091
OID41344	IRF2BPL	-0.68467	2.49091
OID42804	NAA80	-2.57285	2.49091
OID41551	NOSIP	-4.30387	2.49091
OID45392	OSMR	-1.78724	2.49091
OID42876	PAIP1	-1.00161	2.49091
OID42887	PDCL2	-1.02516	2.49091
OID41648	POU2F3	-0.720623	2.49091
OID44120	PPP2R5A	-4.70188	2.49091
OID40550	RASEF	-3.10671	2.49091
OID43014	RIMOC1	-2.2606	2.49091
OID45426	TNC	-2.72833	2.49091
OID44451	AGER	-1.30504	2.44981
OID42100	AIF1	-1.82875	2.44981
OID45309	APOA2	-1.91184	2.44981
OID45037	AZU1	-2.48582	2.44981
OID42192	BRD2	-1.99118	2.44981
OID45325	CCL18	-2.12501	2.44981
OID44505	CCN2	-1.21716	2.44981
OID45056	CD109	-1.45463	2.44981
OID42276	CEP20	-1.77239	2.44981
OID40995	CEP97	-1.32093	2.44981
OID43602	DEFB103A_DEFB103B	-2.68409	2.44981
OID41101	DIP2B	-1.60811	2.44981
OID45363	FGL1	-1.17976	2.44981
OID42464	FHIT	-3.66396	2.44981
OID42535	GRIP2	-1.39077	2.44981
OID44698	HBZ	-1.25129	2.44981
OID44713	IGSF9	-1.3467	2.44981
OID44730	KLK10	-1.2771	2.44981
OID45380	LBP	-2.82499	2.44981
OID44746	LEP	-0.969161	2.44981
OID41413	LIMD1	-1.89238	2.44981
OID41455	MAST2	-1.49306	2.44981
OID43977	MKNK1	-1.46838	2.44981
OID43980	MMP12	-3.3044	2.44981
OID44010	NAPRT	-2.24322	2.44981
OID44022	NEDD9	-1.07699	2.44981
OID45394	PEPD	-1.63475	2.44981
OID44846	PHYKPL	-1.80875	2.44981
OID44119	PPP1R9B	-3.26578	2.44981
OID42999	RBP1	-3.66157	2.44981
OID41762	S100Z	-0.814466	2.44981
OID44907	SCARA5	-0.981906	2.44981
OID41773	SDHAF4	-0.770485	2.44981
OID44224	SEMA4C	-1.2712	2.44981
OID41799	SHROOM2	-0.510211	2.44981
OID44950	SPARC	-1.61497	2.44981
OID40631	STAT1	-2.22173	2.44981
OID43224	TPPP2	-2.94647	2.44981
OID41997	UNKL	-1.83945	2.44981
OID43276	VCPKMT	-1.4117	2.44981
OID42040	ZBTB24	-0.994857	2.44981
OID43319	ACP1	-1.71035	2.40752
OID40979	CDK2AP2	-1.90941	2.40752
OID43514	CEACAM21	-2.13276	2.40752
OID42273	CEP152	-1.80973	2.40752
OID44587	CXCL5	-1.59279	2.40752
OID41090	DDX59	-1.53055	2.40752
OID42422	ERC2	-2.521	2.40752
OID42431	EVI5L	-3.13013	2.40752
OID43701	FAM3D	-3.31955	2.40752
OID43737	GALNT2	-3.15098	2.40752
OID45135	GOT1	-2.45375	2.40752
OID43823	HSPA13	-2.99967	2.40752
OID43878	ITGAV	-1.82573	2.40752
OID43997	MTSS1	-3.02696	2.40752
OID41523	NAV2	-3.2845	2.40752
OID44030	NGRN	-1.64259	2.40752
OID40474	NUP160	-0.745711	2.40752
OID40524	PROSER3	-2.47107	2.40752
OID45239	PSAP	0.207464	2.40752
OID40543	RABGGTA	-1.6702	2.40752
[truncated: 3,420 more rows]

[truncated: 6 more sheets: Fig. 4D, Fig. 4E, Fig. 5A, Fig. 5B, Fig. 5C, Fig. 5D]
